# Supplementary material for: Recordings of Caenorhabditis elegans locomotor behaviour following targeted ablation of single motorneurons
Source: Sci Data. 2017 Oct 19;4:170156. doi: 10.1038/sdata.2017.156 (PMC5647482; doi:10.1038/sdata.2017.156)
Supplement: Supplementary file 1 [file sdata2017156-isa1.zip]

Archive with 3 entries (3 files):
- i_Investigation.txt
- s_study_Schafer.txt
- a_assay_Schafer.txt
