# Supplementary material for: Recordings of Caenorhabditis elegans locomotor behaviour following targeted ablation of single motorneurons
Source: Sci Data. 2017 Oct 19;4:170156. doi: 10.1038/sdata.2017.156 (PMC5647482; doi:10.1038/sdata.2017.156)
Supplement: Supplementary file 1 [file sdata2017156-isa1.zip › i_Investigation.txt]

# Investigation File generated for Scientific Data with Investigation File Authoring Tool version 0.1.0 on 22/09/2017 - This metadata file is CC0
ONTOLOGY SOURCE REFERENCE
Term Source Name	NCBITaxon	UBERON	OBI	WB-BT	GO	ERO	CHMO	NCIT
Term Source File	http://data.bioontology.org/ontologies/NCBITAXON	http://data.bioontology.org/ontologies/UBERON	http://data.bioontology.org/ontologies/OBI	http://data.bioontology.org/ontologies/WB-BT	http://data.bioontology.org/ontologies/GO	http://data.bioontology.org/ontologies/ERO	http://data.bioontology.org/ontologies/CHMO	http://data.bioontology.org/ontologies/NCIT
Term Source Version	2016AB	releases/2014-06-15	2014-08-18	2016-06-01	releases/2014-08-30	2013-08-02	releases/2014-11-20	17.06d
Term Source Description	National Center for Biotechnology Information (NCBI) Organismal Classification	Uber Anatomy Ontology	Ontology for Biomedical Investigations	C. elegans Gross Anatomy Vocabulary	Gene Ontology	Eagle-I Research Resource Ontology	Chemical Methods Ontology	National Cancer Institute Thesaurus
INVESTIGATION
Investigation Identifier
Investigation Title
Investigation Description
Investigation Submission Date
Investigation Public Release Date
INVESTIGATION PUBLICATIONS
Investigation PubMed ID
Investigation Publication DOI
Investigation Publication Author List
Investigation Publication Title
Investigation Publication Status
Investigation Publication Status Term Accession Number
Investigation Publication Status Term Source REF
INVESTIGATION CONTACTS
Investigation Person Last Name
Investigation Person Mid Initials
Investigation Person First Name
Investigation Person Address
Investigation Person Phone
Investigation Person Fax
Investigation Person Email
Investigation Person Affiliation
Investigation Person Roles
Investigation Person Roles Term Accession Number
Investigation Person Roles Term Source REF
STUDY
Study Identifier	10.1038/sdata.2017.156
Study Title	Recordings of Caenorhabditis elegans locomotor behaviour following targeted ablation of single motorneurons
Study Submission Date	09/06/2017
Study Public Release Date	19/10/2017
Study Description	http://www.nature.com/articles/sdata2017156#abstract
Study File Name	s_study_Schafer.txt
Comment[Subject Keywords]	//;////;//;//
Comment[Manuscript Licence]	CC BY-4.0
Comment[Experimental Metadata Licence]	CC0
Comment[Supplementary Information File Name]	
Comment[Supplementary Information File Type]	x-zip-compressed
Comment[Supplementary Information File URL]	http://www.nature.com/articles/sdata2017156#supplementary-information
Comment[Data Repository]	figshare
Comment[Data Record Accession]	doi:10.6084/m9.figshare.c.3796345
Comment[Data Record URI]	https://doi.org/10.6084/m9.figshare.c.3796345
STUDY DESIGN DESCRIPTORS
Study Design Type	injury design	parallel group design
Study Design Type Term Accession Number	OBI:0001374	OBI:0500006
Study Design Type Term Source REF	OBI	OBI
STUDY PUBLICATIONS
Study PubMed ID	""
Study Publication DOI	doi:10.1038/nature24056
Study Publication Author List	""
Study Publication Title	Network control principles predict neuron function in the C. elegans connectome
Study Publication Status	published
Study Publication Status Term Accession Number	
Study Publication Status Term Source REF	
STUDY FACTORS
Study Factor Name	neuron ablated
Study Factor Type	motor neuron
Study Factor Type Term Accession Number	WBbt:0005409
Study Factor Type Term Source REF	WB-BT
STUDY ASSAYS
Study Assay Measurement Type	locomotory behavior
Study Assay Measurement Type Term Accession Number	GO:0007626
Study Assay Measurement Type Term Source REF	GO
Study Assay Technology Type	digital imaging
Study Assay Technology Type Term Accession Number	ERO:0001268
Study Assay Technology Type Term Source REF	ERO
Study Assay Technology Platform	""
Study Assay File Name	a_assay_Schafer.txt
STUDY PROTOCOLS
Study Protocol Name	Laser killing of C. elegans neurons	Tracking of ablated and mock-ablated animals	Analysis of tracking videos
Study Protocol Type	laser ablation	Video Recording	organismal data analysis objective
Study Protocol Type Term Accession Number	CHMO:0001132	NCIT:C91063	ERO:0100376
Study Protocol Type Term Source REF	CHMO	NCIT	ERO
Study Protocol Description			
Study Protocol URI	""	""	""
Study Protocol Version			
Study Protocol Parameters Name	""	""	""
Study Protocol Parameters Name Term Accession Number	""	""	""
Study Protocol Parameters Name Term Source REF	""	""	""
Study Protocol Components Name	""	""	""
Study Protocol Components Type	""	""	""
Study Protocol Components Type Term Accession Number	""	""	""
Study Protocol Components Type Term Source REF	""	""	""
STUDY CONTACTS
Study Person Last Name	Chew	Walker	Towlson	Vértes	Yan	Barabási	Schafer
Study Person First Name	Yee Lian	Denise S.	Emma K.	Petra E.	Gang	Albert-László	William R.
Study Person Mid Initials							
Study Person Email	""	""	""	""	""	""	wschafer@mrc-lmb.cam.ac.uk
Study Person Phone							
Study Person Fax							
Study Person Address							
Study Person Affiliation	Division of Neurobiology, MRC Laboratory of Molecular Biology, Cambridge Biomedical Campus, Francis Crick Avenue, Cambridge CB2 0QH, UK	Division of Neurobiology, MRC Laboratory of Molecular Biology, Cambridge Biomedical Campus, Francis Crick Avenue, Cambridge CB2 0QH, UK	Center for Complex Network Research and Department of Physics, Northeastern University, Boston, Massachusetts 02115, USA	Department of Psychiatry, Behavioural and Clinical Neuroscience Institute, University of Cambridge, Cambridge CB2 0SZ, UK	Center for Complex Network Research and Department of Physics, Northeastern University, Boston, Massachusetts 02115, USA	Center for Complex Network Research and Department of Physics, Northeastern University, Boston, Massachusetts 02115, USA	Division of Neurobiology, MRC Laboratory of Molecular Biology, Cambridge Biomedical Campus, Francis Crick Avenue, Cambridge CB2 0QH, UK
Study Person Roles							
Study Person Roles Term Accession Number							
Study Person Roles Term Source REF							
Comment[Study Person ORCID]	0000-0001-6078-9312						
Comment[Funder]							
Comment[FundRef ID]							
Comment[Funder Term Source REF]							
Comment[Grant Identifier]							
