# Supplementary material for: Recordings of Caenorhabditis elegans locomotor behaviour following targeted ablation of single motorneurons
Source: Sci Data. 2017 Oct 19;4:170156. doi: 10.1038/sdata.2017.156 (PMC5647482; doi:10.1038/sdata.2017.156)
Supplement: Supplementary file 1 [file sdata2017156-isa1.zip › s_study_Schafer.txt]

Source Name	Characteristics[organism]	Term Source REF	Term Accession Number	Characteristics[developmental stage]	Term Source REF	Term Accession Number	Characteristics[strain]	Protocol REF	Sample Name	Factor Value[neuron ablated]
Caenorhabditis elegans strain AQ2968	Caenorhabditis elegans	NCBITaxon	NCBITaxon:6239	post-juvenile adult stage	UBERON	UBERON:0000113	AQ2968	Laser killing of C. elegans neurons	mock_DD	Mock-ablated DD
Caenorhabditis elegans strain AQ2968	Caenorhabditis elegans	NCBITaxon	NCBITaxon:6239	post-juvenile adult stage	UBERON	UBERON:0000113	AQ2968	Laser killing of C. elegans neurons	DD2_ablated	DD2-ablated
Caenorhabditis elegans strain AQ2968	Caenorhabditis elegans	NCBITaxon	NCBITaxon:6239	post-juvenile adult stage	UBERON	UBERON:0000113	AQ2968	Laser killing of C. elegans neurons	DD5_ablated	DD5-ablated
Caenorhabditis elegans strain AQ2968	Caenorhabditis elegans	NCBITaxon	NCBITaxon:6239	post-juvenile adult stage	UBERON	UBERON:0000113	AQ2968	Laser killing of C. elegans neurons	DD3_ablated	DD3-ablated
Caenorhabditis elegans strain AQ2968	Caenorhabditis elegans	NCBITaxon	NCBITaxon:6239	post-juvenile adult stage	UBERON	UBERON:0000113	AQ2968	Laser killing of C. elegans neurons	DD4_ablated	DD4-ablated
Caenorhabditis elegans strain OH904	Caenorhabditis elegans	NCBITaxon	NCBITaxon:6239	post-juvenile adult stage	UBERON	UBERON:0000113	OH904	Laser killing of C. elegans neurons	mock_PDB	Mock-ablated PDB
Caenorhabditis elegans strain OH904	Caenorhabditis elegans	NCBITaxon	NCBITaxon:6239	post-juvenile adult stage	UBERON	UBERON:0000113	OH904	Laser killing of C. elegans neurons	PDB_ablated	PDB-ablated
