# Supplementary material for: Recordings of Caenorhabditis elegans locomotor behaviour following targeted ablation of single motorneurons
Source: Sci Data. 2017 Oct 19;4:170156. doi: 10.1038/sdata.2017.156 (PMC5647482; doi:10.1038/sdata.2017.156)
Supplement: Supplementary file 1 [file sdata2017156-isa1.zip › a_assay_Schafer.txt]

Sample Name	Protocol REF	Assay Name	Raw Data File	Comment[Data Repository]	Comment[Data Record Accession]	Comment[Data Record URI]	Protocol REF	Comment[ventral side]	Comment[Unanalysed frame rate]	Derived Data File	Comment[Data Repository]	Comment[Data Record Accession]	Comment[Data Record URI]	Protocol REF	Derived Data File	Comment[Data Repository]	Comment[Data Record Accession]	Comment[Data Record URI]
mock_DD	Tracking of ablated and mock-ablated animals	DD2/DD5_mock_replicate1_1	DD2 DD5 ablations_1 raw videos (mock)\mockDD_onfood_L_2016_10_19__10_15_23___1___1.avi	figshare	doi:10.6084/m9.figshare.c.3796345	https://doi.org/10.6084/m9.figshare.c.3796345	Analysis of tracking videos	Left	0.112155249	DD2 DD5 ablations_1 feature files and segmented movies\Segmented movie files\mockDD_onfood_L_2016_10_19__10_15_23___1___1_seg.avi	figshare	doi:10.6084/m9.figshare.c.3796345	https://doi.org/10.6084/m9.figshare.c.3796345	Analysis of tracking videos	DD2 DD5 ablations_1 feature files and segmented movies\Feature files\mock_onfood_L_2016_10_19__10_15_23___1___1_features.mat	figshare	doi:10.6084/m9.figshare.c.3796345	https://doi.org/10.6084/m9.figshare.c.3796345
mock_DD	Tracking of ablated and mock-ablated animals	DD2/DD5_mock_replicate1_2	DD2 DD5 ablations_1 raw videos (mock)\mockDD_onfood_L_2016_10_19__10_15_25___3___1.avi	figshare	doi:10.6084/m9.figshare.c.3796345	https://doi.org/10.6084/m9.figshare.c.3796345	Analysis of tracking videos	Left	0.025931689	DD2 DD5 ablations_1 feature files and segmented movies\Segmented movie files\mockDD_onfood_L_2016_10_19__10_15_25___3___1_seg.avi	figshare	doi:10.6084/m9.figshare.c.3796345	https://doi.org/10.6084/m9.figshare.c.3796345	Analysis of tracking videos	DD2 DD5 ablations_1 feature files and segmented movies\Feature files\mock_onfood_L_2016_10_19__10_15_25___3___1_features.mat	figshare	doi:10.6084/m9.figshare.c.3796345	https://doi.org/10.6084/m9.figshare.c.3796345
mock_DD	Tracking of ablated and mock-ablated animals	DD2/DD5_mock_replicate1_3	DD2 DD5 ablations_1 raw videos (mock)\mockDD_onfood_L_2016_10_19__11_41_51___7___3.avi	figshare	doi:10.6084/m9.figshare.c.3796345	https://doi.org/10.6084/m9.figshare.c.3796345	Analysis of tracking videos	Left	0.053976957	DD2 DD5 ablations_1 feature files and segmented movies\Segmented movie files\mockDD_onfood_L_2016_10_19__11_41_51___7___3_seg.avi	figshare	doi:10.6084/m9.figshare.c.3796345	https://doi.org/10.6084/m9.figshare.c.3796345	Analysis of tracking videos	DD2 DD5 ablations_1 feature files and segmented movies\Feature files\mock_onfood_L_2016_10_19__11_41_51___7___3_features.mat	figshare	doi:10.6084/m9.figshare.c.3796345	https://doi.org/10.6084/m9.figshare.c.3796345
mock_DD	Tracking of ablated and mock-ablated animals	DD2/DD5_mock_replicate1_4	DD2 DD5 ablations_1 raw videos (mock)\mockDD_onfood_L_2016_10_19__11_41_54___8___3.avi	figshare	doi:10.6084/m9.figshare.c.3796345	https://doi.org/10.6084/m9.figshare.c.3796345	Analysis of tracking videos	Left	0.098459031	DD2 DD5 ablations_1 feature files and segmented movies\Segmented movie files\mockDD_onfood_L_2016_10_19__11_41_54___8___3_seg.avi	figshare	doi:10.6084/m9.figshare.c.3796345	https://doi.org/10.6084/m9.figshare.c.3796345	Analysis of tracking videos	DD2 DD5 ablations_1 feature files and segmented movies\Feature files\mock_onfood_L_2016_10_19__11_41_54___8___3_features.mat	figshare	doi:10.6084/m9.figshare.c.3796345	https://doi.org/10.6084/m9.figshare.c.3796345
mock_DD	Tracking of ablated and mock-ablated animals	DD2/DD5_mock_replicate1_5	DD2 DD5 ablations_1 raw videos (mock)\mockDD_onfood_L_2016_10_19__12_16_13___3___4.avi	figshare	doi:10.6084/m9.figshare.c.3796345	https://doi.org/10.6084/m9.figshare.c.3796345	Analysis of tracking videos	Left	0.098698843	DD2 DD5 ablations_1 feature files and segmented movies\Segmented movie files\mockDD_onfood_L_2016_10_19__12_16_13___3___4_seg.avi	figshare	doi:10.6084/m9.figshare.c.3796345	https://doi.org/10.6084/m9.figshare.c.3796345	Analysis of tracking videos	DD2 DD5 ablations_1 feature files and segmented movies\Feature files\mock_onfood_L_2016_10_19__12_16_13___3___4_features.mat	figshare	doi:10.6084/m9.figshare.c.3796345	https://doi.org/10.6084/m9.figshare.c.3796345
mock_DD	Tracking of ablated and mock-ablated animals	DD2/DD5_mock_replicate1_6	DD2 DD5 ablations_1 raw videos (mock)\mockDD_onfood_L_2016_10_19__12_16_19___5___4.avi	figshare	doi:10.6084/m9.figshare.c.3796345	https://doi.org/10.6084/m9.figshare.c.3796345	Analysis of tracking videos	Left	0.030524171	DD2 DD5 ablations_1 feature files and segmented movies\Segmented movie files\mockDD_onfood_L_2016_10_19__12_16_19___5___4_seg.avi	figshare	doi:10.6084/m9.figshare.c.3796345	https://doi.org/10.6084/m9.figshare.c.3796345	Analysis of tracking videos	DD2 DD5 ablations_1 feature files and segmented movies\Feature files\mock_onfood_L_2016_10_19__12_16_19___5___4_features.mat	figshare	doi:10.6084/m9.figshare.c.3796345	https://doi.org/10.6084/m9.figshare.c.3796345
mock_DD	Tracking of ablated and mock-ablated animals	DD2/DD5_mock_replicate1_7	DD2 DD5 ablations_1 raw videos (mock)\mockDD_onfood_L_2016_10_20__09_46_56___3___1.avi	figshare	doi:10.6084/m9.figshare.c.3796345	https://doi.org/10.6084/m9.figshare.c.3796345	Analysis of tracking videos	Left	0.040647242	DD2 DD5 ablations_1 feature files and segmented movies\Segmented movie files\mockDD_onfood_L_2016_10_20__09_46_56___3___1_seg.avi	figshare	doi:10.6084/m9.figshare.c.3796345	https://doi.org/10.6084/m9.figshare.c.3796345	Analysis of tracking videos	DD2 DD5 ablations_1 feature files and segmented movies\Feature files\mock_onfood_L_2016_10_20__09_46_56___3___1_features.mat	figshare	doi:10.6084/m9.figshare.c.3796345	https://doi.org/10.6084/m9.figshare.c.3796345
mock_DD	Tracking of ablated and mock-ablated animals	DD2/DD5_mock_replicate1_8	DD2 DD5 ablations_1 raw videos (mock)\mockDD_onfood_L_2016_10_20__09_47_07___5___1.avi	figshare	doi:10.6084/m9.figshare.c.3796345	https://doi.org/10.6084/m9.figshare.c.3796345	Analysis of tracking videos	Left	0.067568068	DD2 DD5 ablations_1 feature files and segmented movies\Segmented movie files\mockDD_onfood_L_2016_10_20__09_47_07___5___1_seg.avi	figshare	doi:10.6084/m9.figshare.c.3796345	https://doi.org/10.6084/m9.figshare.c.3796345	Analysis of tracking videos	DD2 DD5 ablations_1 feature files and segmented movies\Feature files\mock_onfood_L_2016_10_20__09_47_07___5___1_features.mat	figshare	doi:10.6084/m9.figshare.c.3796345	https://doi.org/10.6084/m9.figshare.c.3796345
mock_DD	Tracking of ablated and mock-ablated animals	DD2/DD5_mock_replicate1_9	DD2 DD5 ablations_1 raw videos (mock)\mockDD_onfood_L_2016_10_20__10_32_43___1___2.avi	figshare	doi:10.6084/m9.figshare.c.3796345	https://doi.org/10.6084/m9.figshare.c.3796345	Analysis of tracking videos	Left	0.077572794	DD2 DD5 ablations_1 feature files and segmented movies\Segmented movie files\mockDD_onfood_L_2016_10_20__10_32_43___1___2_seg.avi	figshare	doi:10.6084/m9.figshare.c.3796345	https://doi.org/10.6084/m9.figshare.c.3796345	Analysis of tracking videos	DD2 DD5 ablations_1 feature files and segmented movies\Feature files\mock_onfood_L_2016_10_20__10_32_43___1___2_features.mat	figshare	doi:10.6084/m9.figshare.c.3796345	https://doi.org/10.6084/m9.figshare.c.3796345
mock_DD	Tracking of ablated and mock-ablated animals	DD2/DD5_mock_replicate1_10	DD2 DD5 ablations_1 raw videos (mock)\mockDD_onfood_L_2016_10_20__10_32_46___3___2.avi	figshare	doi:10.6084/m9.figshare.c.3796345	https://doi.org/10.6084/m9.figshare.c.3796345	Analysis of tracking videos	Left	0.034641904	DD2 DD5 ablations_1 feature files and segmented movies\Segmented movie files\mockDD_onfood_L_2016_10_20__10_32_46___3___2_seg.avi	figshare	doi:10.6084/m9.figshare.c.3796345	https://doi.org/10.6084/m9.figshare.c.3796345	Analysis of tracking videos	DD2 DD5 ablations_1 feature files and segmented movies\Feature files\mock_onfood_L_2016_10_20__10_32_46___3___2_features.mat	figshare	doi:10.6084/m9.figshare.c.3796345	https://doi.org/10.6084/m9.figshare.c.3796345
mock_DD	Tracking of ablated and mock-ablated animals	DD2/DD5_mock_replicate1_11	DD2 DD5 ablations_1 raw videos (mock)\mockDD_onfood_L_2016_10_20__10_33_10___8___2.avi	figshare	doi:10.6084/m9.figshare.c.3796345	https://doi.org/10.6084/m9.figshare.c.3796345	Analysis of tracking videos	Left	0.089908869	DD2 DD5 ablations_1 feature files and segmented movies\Segmented movie files\mockDD_onfood_L_2016_10_20__10_33_10___8___2_seg.avi	figshare	doi:10.6084/m9.figshare.c.3796345	https://doi.org/10.6084/m9.figshare.c.3796345	Analysis of tracking videos	DD2 DD5 ablations_1 feature files and segmented movies\Feature files\mock_onfood_L_2016_10_20__10_33_10___8___2_features.mat	figshare	doi:10.6084/m9.figshare.c.3796345	https://doi.org/10.6084/m9.figshare.c.3796345
mock_DD	Tracking of ablated and mock-ablated animals	DD2/DD5_mock_replicate1_12	DD2 DD5 ablations_1 raw videos (mock)\mockDD_onfood_L_2016_10_20__11_57_29___7___4.avi	figshare	doi:10.6084/m9.figshare.c.3796345	https://doi.org/10.6084/m9.figshare.c.3796345	Analysis of tracking videos	Left	0.052268683	DD2 DD5 ablations_1 feature files and segmented movies\Segmented movie files\mockDD_onfood_L_2016_10_20__11_57_29___7___4_seg.avi	figshare	doi:10.6084/m9.figshare.c.3796345	https://doi.org/10.6084/m9.figshare.c.3796345	Analysis of tracking videos	DD2 DD5 ablations_1 feature files and segmented movies\Feature files\mock_onfood_L_2016_10_20__11_57_29___7___4_features.mat	figshare	doi:10.6084/m9.figshare.c.3796345	https://doi.org/10.6084/m9.figshare.c.3796345
mock_DD	Tracking of ablated and mock-ablated animals	DD2/DD5_mock_replicate1_13	DD2 DD5 ablations_1 raw videos (mock)\mockDD_onfood_L_2016_10_21__09_36_26___3___1.avi	figshare	doi:10.6084/m9.figshare.c.3796345	https://doi.org/10.6084/m9.figshare.c.3796345	Analysis of tracking videos	Left	0.006742239	DD2 DD5 ablations_1 feature files and segmented movies\Segmented movie files\mockDD_onfood_L_2016_10_21__09_36_26___3___1_seg.avi	figshare	doi:10.6084/m9.figshare.c.3796345	https://doi.org/10.6084/m9.figshare.c.3796345	Analysis of tracking videos	DD2 DD5 ablations_1 feature files and segmented movies\Feature files\mock_onfood_L_2016_10_21__09_36_26___3___1_features.mat	figshare	doi:10.6084/m9.figshare.c.3796345	https://doi.org/10.6084/m9.figshare.c.3796345
mock_DD	Tracking of ablated and mock-ablated animals	DD2/DD5_mock_replicate1_14	DD2 DD5 ablations_1 raw videos (mock)\mockDD_onfood_L_2016_10_21__10_53_31___5___3.avi	figshare	doi:10.6084/m9.figshare.c.3796345	https://doi.org/10.6084/m9.figshare.c.3796345	Analysis of tracking videos	Left	0.080051861	DD2 DD5 ablations_1 feature files and segmented movies\Segmented movie files\mockDD_onfood_L_2016_10_21__10_53_31___5___3_seg.avi	figshare	doi:10.6084/m9.figshare.c.3796345	https://doi.org/10.6084/m9.figshare.c.3796345	Analysis of tracking videos	DD2 DD5 ablations_1 feature files and segmented movies\Feature files\mock_onfood_L_2016_10_21__10_53_31___5___3_features.mat	figshare	doi:10.6084/m9.figshare.c.3796345	https://doi.org/10.6084/m9.figshare.c.3796345
mock_DD	Tracking of ablated and mock-ablated animals	DD2/DD5_mock_replicate1_15	DD2 DD5 ablations_1 raw videos (mock)\mockDD_onfood_L_2016_10_21__12_16_14___1___5.avi	figshare	doi:10.6084/m9.figshare.c.3796345	https://doi.org/10.6084/m9.figshare.c.3796345	Analysis of tracking videos	Left	0.028489369	DD2 DD5 ablations_1 feature files and segmented movies\Segmented movie files\mockDD_onfood_L_2016_10_21__12_16_14___1___5_seg.avi	figshare	doi:10.6084/m9.figshare.c.3796345	https://doi.org/10.6084/m9.figshare.c.3796345	Analysis of tracking videos	DD2 DD5 ablations_1 feature files and segmented movies\Feature files\mock_onfood_L_2016_10_21__12_16_14___1___5_features.mat	figshare	doi:10.6084/m9.figshare.c.3796345	https://doi.org/10.6084/m9.figshare.c.3796345
mock_DD	Tracking of ablated and mock-ablated animals	DD2/DD5_mock_replicate1_16	DD2 DD5 ablations_1 raw videos (mock)\mockDD_onfood_L_2016_10_21__12_16_30___8___5.avi	figshare	doi:10.6084/m9.figshare.c.3796345	https://doi.org/10.6084/m9.figshare.c.3796345	Analysis of tracking videos	Left	0.082425724	DD2 DD5 ablations_1 feature files and segmented movies\Segmented movie files\mockDD_onfood_L_2016_10_21__12_16_30___8___5_seg.avi	figshare	doi:10.6084/m9.figshare.c.3796345	https://doi.org/10.6084/m9.figshare.c.3796345	Analysis of tracking videos	DD2 DD5 ablations_1 feature files and segmented movies\Feature files\mock_onfood_L_2016_10_21__12_16_30___8___5_features.mat	figshare	doi:10.6084/m9.figshare.c.3796345	https://doi.org/10.6084/m9.figshare.c.3796345
mock_DD	Tracking of ablated and mock-ablated animals	DD2/DD5_mock_replicate1_17	DD2 DD5 ablations_1 raw videos (mock)\mockDD_onfood_L_2016_10_21__12_54_10___3___6.avi	figshare	doi:10.6084/m9.figshare.c.3796345	https://doi.org/10.6084/m9.figshare.c.3796345	Analysis of tracking videos	Left	0.082385627	DD2 DD5 ablations_1 feature files and segmented movies\Segmented movie files\mockDD_onfood_L_2016_10_21__12_54_10___3___6_seg.avi	figshare	doi:10.6084/m9.figshare.c.3796345	https://doi.org/10.6084/m9.figshare.c.3796345	Analysis of tracking videos	DD2 DD5 ablations_1 feature files and segmented movies\Feature files\mock_onfood_L_2016_10_21__12_54_10___3___6_features.mat	figshare	doi:10.6084/m9.figshare.c.3796345	https://doi.org/10.6084/m9.figshare.c.3796345
mock_DD	Tracking of ablated and mock-ablated animals	DD2/DD5_mock_replicate1_18	DD2 DD5 ablations_1 raw videos (mock)\mockDD_onfood_L_2016_10_21__12_54_23___6___6.avi	figshare	doi:10.6084/m9.figshare.c.3796345	https://doi.org/10.6084/m9.figshare.c.3796345	Analysis of tracking videos	Left	0.027413256	DD2 DD5 ablations_1 feature files and segmented movies\Segmented movie files\mockDD_onfood_L_2016_10_21__12_54_23___6___6_seg.avi	figshare	doi:10.6084/m9.figshare.c.3796345	https://doi.org/10.6084/m9.figshare.c.3796345	Analysis of tracking videos	DD2 DD5 ablations_1 feature files and segmented movies\Feature files\mock_onfood_L_2016_10_21__12_54_23___6___6_features.mat	figshare	doi:10.6084/m9.figshare.c.3796345	https://doi.org/10.6084/m9.figshare.c.3796345
mock_DD	Tracking of ablated and mock-ablated animals	DD2/DD5_mock_replicate1_19	DD2 DD5 ablations_1 raw videos (mock)\mockDD_onfood_L_2016_10_21__12_54_34___4___4.avi	figshare	doi:10.6084/m9.figshare.c.3796345	https://doi.org/10.6084/m9.figshare.c.3796345	Analysis of tracking videos	Left	0.080385257	DD2 DD5 ablations_1 feature files and segmented movies\Segmented movie files\mockDD_onfood_L_2016_10_21__12_54_34___4___4_seg.avi	figshare	doi:10.6084/m9.figshare.c.3796345	https://doi.org/10.6084/m9.figshare.c.3796345	Analysis of tracking videos	DD2 DD5 ablations_1 feature files and segmented movies\Feature files\mock_onfood_L_2016_10_21__12_54_34___4___4_features.mat	figshare	doi:10.6084/m9.figshare.c.3796345	https://doi.org/10.6084/m9.figshare.c.3796345
mock_DD	Tracking of ablated and mock-ablated animals	DD2/DD5_mock_replicate1_20	DD2 DD5 ablations_1 raw videos (mock)\mockDD_onfood_R_2016_10_19__10_56_32___5___2.avi	figshare	doi:10.6084/m9.figshare.c.3796345	https://doi.org/10.6084/m9.figshare.c.3796345	Analysis of tracking videos	Right	0.046932879	DD2 DD5 ablations_1 feature files and segmented movies\Segmented movie files\mockDD_onfood_R_2016_10_19__10_56_32___5___2_seg.avi	figshare	doi:10.6084/m9.figshare.c.3796345	https://doi.org/10.6084/m9.figshare.c.3796345	Analysis of tracking videos	DD2 DD5 ablations_1 feature files and segmented movies\Feature files\mock_onfood_R_2016_10_19__10_56_32___5___2_features.mat	figshare	doi:10.6084/m9.figshare.c.3796345	https://doi.org/10.6084/m9.figshare.c.3796345
mock_DD	Tracking of ablated and mock-ablated animals	DD2/DD5_mock_replicate1_21	DD2 DD5 ablations_1 raw videos (mock)\mockDD_onfood_R_2016_10_19__10_56_37___6___2.avi	figshare	doi:10.6084/m9.figshare.c.3796345	https://doi.org/10.6084/m9.figshare.c.3796345	Analysis of tracking videos	Right	0.042711613	DD2 DD5 ablations_1 feature files and segmented movies\Segmented movie files\mockDD_onfood_R_2016_10_19__10_56_37___6___2_seg.avi	figshare	doi:10.6084/m9.figshare.c.3796345	https://doi.org/10.6084/m9.figshare.c.3796345	Analysis of tracking videos	DD2 DD5 ablations_1 feature files and segmented movies\Feature files\mock_onfood_R_2016_10_19__10_56_37___6___2_features.mat	figshare	doi:10.6084/m9.figshare.c.3796345	https://doi.org/10.6084/m9.figshare.c.3796345
mock_DD	Tracking of ablated and mock-ablated animals	DD2/DD5_mock_replicate1_22	DD2 DD5 ablations_1 raw videos (mock)\mockDD_onfood_R_2016_10_19__10_56_40___7___2.avi	figshare	doi:10.6084/m9.figshare.c.3796345	https://doi.org/10.6084/m9.figshare.c.3796345	Analysis of tracking videos	Right	0.106650356	DD2 DD5 ablations_1 feature files and segmented movies\Segmented movie files\mockDD_onfood_R_2016_10_19__10_56_40___7___2_seg.avi	figshare	doi:10.6084/m9.figshare.c.3796345	https://doi.org/10.6084/m9.figshare.c.3796345	Analysis of tracking videos	DD2 DD5 ablations_1 feature files and segmented movies\Feature files\mock_onfood_R_2016_10_19__10_56_40___7___2_features.mat	figshare	doi:10.6084/m9.figshare.c.3796345	https://doi.org/10.6084/m9.figshare.c.3796345
mock_DD	Tracking of ablated and mock-ablated animals	DD2/DD5_mock_replicate1_23	DD2 DD5 ablations_1 raw videos (mock)\mockDD_onfood_R_2016_10_19__11_41_35___1___3.avi	figshare	doi:10.6084/m9.figshare.c.3796345	https://doi.org/10.6084/m9.figshare.c.3796345	Analysis of tracking videos	Right	0.094020894	DD2 DD5 ablations_1 feature files and segmented movies\Segmented movie files\mockDD_onfood_R_2016_10_19__11_41_35___1___3_seg.avi	figshare	doi:10.6084/m9.figshare.c.3796345	https://doi.org/10.6084/m9.figshare.c.3796345	Analysis of tracking videos	DD2 DD5 ablations_1 feature files and segmented movies\Feature files\mock_onfood_R_2016_10_19__11_41_35___1___3_features.mat	figshare	doi:10.6084/m9.figshare.c.3796345	https://doi.org/10.6084/m9.figshare.c.3796345
mock_DD	Tracking of ablated and mock-ablated animals	DD2/DD5_mock_replicate1_24	DD2 DD5 ablations_1 raw videos (mock)\mockDD_onfood_R_2016_10_19__12_16_23___6___4.avi	figshare	doi:10.6084/m9.figshare.c.3796345	https://doi.org/10.6084/m9.figshare.c.3796345	Analysis of tracking videos	Right	0.064715688	DD2 DD5 ablations_1 feature files and segmented movies\Segmented movie files\mockDD_onfood_R_2016_10_19__12_16_23___6___4_seg.avi	figshare	doi:10.6084/m9.figshare.c.3796345	https://doi.org/10.6084/m9.figshare.c.3796345	Analysis of tracking videos	DD2 DD5 ablations_1 feature files and segmented movies\Feature files\mock_onfood_R_2016_10_19__12_16_23___6___4_features.mat	figshare	doi:10.6084/m9.figshare.c.3796345	https://doi.org/10.6084/m9.figshare.c.3796345
mock_DD	Tracking of ablated and mock-ablated animals	DD2/DD5_mock_replicate1_25	DD2 DD5 ablations_1 raw videos (mock)\mockDD_onfood_R_2016_10_20__11_18_30___5___3.avi	figshare	doi:10.6084/m9.figshare.c.3796345	https://doi.org/10.6084/m9.figshare.c.3796345	Analysis of tracking videos	Right	0.001889309	DD2 DD5 ablations_1 feature files and segmented movies\Segmented movie files\mockDD_onfood_R_2016_10_20__11_18_30___5___3_seg.avi	figshare	doi:10.6084/m9.figshare.c.3796345	https://doi.org/10.6084/m9.figshare.c.3796345	Analysis of tracking videos	DD2 DD5 ablations_1 feature files and segmented movies\Feature files\mock_onfood_R_2016_10_20__11_18_30___5___3_features.mat	figshare	doi:10.6084/m9.figshare.c.3796345	https://doi.org/10.6084/m9.figshare.c.3796345
mock_DD	Tracking of ablated and mock-ablated animals	DD2/DD5_mock_replicate1_26	DD2 DD5 ablations_1 raw videos (mock)\mockDD_onfood_R_2016_10_20__19_01_17___1___1.avi	figshare	doi:10.6084/m9.figshare.c.3796345	https://doi.org/10.6084/m9.figshare.c.3796345	Analysis of tracking videos	Right	0.043267272	DD2 DD5 ablations_1 feature files and segmented movies\Segmented movie files\mock_onfood_R_2016_10_20__19_01_17___1___1_seg.avi	figshare	doi:10.6084/m9.figshare.c.3796345	https://doi.org/10.6084/m9.figshare.c.3796345	Analysis of tracking videos	DD2 DD5 ablations_1 feature files and segmented movies\Feature files\mock_onfood_R_2016_10_20__19_01_17___1___1_features.mat	figshare	doi:10.6084/m9.figshare.c.3796345	https://doi.org/10.6084/m9.figshare.c.3796345
mock_DD	Tracking of ablated and mock-ablated animals	DD2/DD5_mock_replicate1_27	DD2 DD5 ablations_1 raw videos (mock)\mockDD_onfood_R_2016_10_21__09_36_39___6___1.avi	figshare	doi:10.6084/m9.figshare.c.3796345	https://doi.org/10.6084/m9.figshare.c.3796345	Analysis of tracking videos	Right	0.054341384	DD2 DD5 ablations_1 feature files and segmented movies\Segmented movie files\mockDD_onfood_R_2016_10_21__09_36_39___6___1_seg.avi	figshare	doi:10.6084/m9.figshare.c.3796345	https://doi.org/10.6084/m9.figshare.c.3796345	Analysis of tracking videos	DD2 DD5 ablations_1 feature files and segmented movies\Feature files\mock_onfood_R_2016_10_21__09_36_39___6___1_features.mat	figshare	doi:10.6084/m9.figshare.c.3796345	https://doi.org/10.6084/m9.figshare.c.3796345
mock_DD	Tracking of ablated and mock-ablated animals	DD2/DD5_mock_replicate1_28	DD2 DD5 ablations_1 raw videos (mock)\mockDD_onfood_R_2016_10_21__10_11_40___1___2.avi	figshare	doi:10.6084/m9.figshare.c.3796345	https://doi.org/10.6084/m9.figshare.c.3796345	Analysis of tracking videos	Right	0.096128913	DD2 DD5 ablations_1 feature files and segmented movies\Segmented movie files\mockDD_onfood_R_2016_10_21__10_11_40___1___2_seg.avi	figshare	doi:10.6084/m9.figshare.c.3796345	https://doi.org/10.6084/m9.figshare.c.3796345	Analysis of tracking videos	DD2 DD5 ablations_1 feature files and segmented movies\Feature files\mock_onfood_R_2016_10_21__10_11_40___1___2_features.mat	figshare	doi:10.6084/m9.figshare.c.3796345	https://doi.org/10.6084/m9.figshare.c.3796345
mock_DD	Tracking of ablated and mock-ablated animals	DD2/DD5_mock_replicate1_29	DD2 DD5 ablations_1 raw videos (mock)\mockDD_onfood_R_2016_10_21__11_33_07___7___4.avi	figshare	doi:10.6084/m9.figshare.c.3796345	https://doi.org/10.6084/m9.figshare.c.3796345	Analysis of tracking videos	Right	0.01033563	DD2 DD5 ablations_1 feature files and segmented movies\Segmented movie files\mockDD_onfood_R_2016_10_21__11_33_07___7___4_seg.avi	figshare	doi:10.6084/m9.figshare.c.3796345	https://doi.org/10.6084/m9.figshare.c.3796345	Analysis of tracking videos	DD2 DD5 ablations_1 feature files and segmented movies\Feature files\mock_onfood_R_2016_10_21__11_33_07___7___4_features.mat	figshare	doi:10.6084/m9.figshare.c.3796345	https://doi.org/10.6084/m9.figshare.c.3796345
mock_DD	Tracking of ablated and mock-ablated animals	DD2/DD5_mock_replicate1_30	DD2 DD5 ablations_1 raw videos (mock)\mockDD_onfood_R_2016_10_21__11_33_14___4___2.avi	figshare	doi:10.6084/m9.figshare.c.3796345	https://doi.org/10.6084/m9.figshare.c.3796345	Analysis of tracking videos	Right	0.025894643	DD2 DD5 ablations_1 feature files and segmented movies\Segmented movie files\mockDD_onfood_R_2016_10_21__11_33_14___4___2_seg.avi	figshare	doi:10.6084/m9.figshare.c.3796345	https://doi.org/10.6084/m9.figshare.c.3796345	Analysis of tracking videos	DD2 DD5 ablations_1 feature files and segmented movies\Feature files\mock_onfood_R_2016_10_21__11_33_14___4___2_features.mat	figshare	doi:10.6084/m9.figshare.c.3796345	https://doi.org/10.6084/m9.figshare.c.3796345
mock_DD	Tracking of ablated and mock-ablated animals	DD2/DD5_mock_replicate1_31	DD2 DD5 ablations_1 raw videos (mock)\mockDD_onfood_R_2016_10_21__12_54_20___5___6.avi	figshare	doi:10.6084/m9.figshare.c.3796345	https://doi.org/10.6084/m9.figshare.c.3796345	Analysis of tracking videos	Right	0.038896092	DD2 DD5 ablations_1 feature files and segmented movies\Segmented movie files\mock_onfood_R_2016_10_21__12_54_20___5___6_seg.avi	figshare	doi:10.6084/m9.figshare.c.3796345	https://doi.org/10.6084/m9.figshare.c.3796345	Analysis of tracking videos	DD2 DD5 ablations_1 feature files and segmented movies\Feature files\mock_onfood_R_2016_10_21__12_54_20___5___6_features.mat	figshare	doi:10.6084/m9.figshare.c.3796345	https://doi.org/10.6084/m9.figshare.c.3796345
DD2_ablated	Tracking of ablated and mock-ablated animals	DD2_ablated_replicate1_1	DD2 DD5 ablations_1 raw videos (DD2/DD5)\DD2_onfood_L_2016_10_19__10_15_44___5___1.avi	figshare	doi:10.6084/m9.figshare.c.3796345	https://doi.org/10.6084/m9.figshare.c.3796345	Analysis of tracking videos	Left	0.075125023	DD2 DD5 ablations_1 feature files and segmented movies\Segmented movie files\DD2_onfood_L_2016_10_19__10_15_44___5___1_seg.avi	figshare	doi:10.6084/m9.figshare.c.3796345	https://doi.org/10.6084/m9.figshare.c.3796345	Analysis of tracking videos	DD2 DD5 ablations_1 feature files and segmented movies\Feature files\DD2_onfood_L_2016_10_19__10_15_44___5___1_features.mat	figshare	doi:10.6084/m9.figshare.c.3796345	https://doi.org/10.6084/m9.figshare.c.3796345
DD2_ablated	Tracking of ablated and mock-ablated animals	DD2_ablated_replicate1_2	DD2 DD5 ablations_1 raw videos (DD2/DD5)\DD2_onfood_L_2016_10_19__10_56_45___8___2.avi	figshare	doi:10.6084/m9.figshare.c.3796345	https://doi.org/10.6084/m9.figshare.c.3796345	Analysis of tracking videos	Left	0.017040193	DD2 DD5 ablations_1 feature files and segmented movies\Segmented movie files\DD2_onfood_L_2016_10_19__10_56_45___8___2_seg.avi	figshare	doi:10.6084/m9.figshare.c.3796345	https://doi.org/10.6084/m9.figshare.c.3796345	Analysis of tracking videos	DD2 DD5 ablations_1 feature files and segmented movies\Feature files\DD2_onfood_L_2016_10_19__10_56_45___8___2_features.mat	figshare	doi:10.6084/m9.figshare.c.3796345	https://doi.org/10.6084/m9.figshare.c.3796345
DD2_ablated	Tracking of ablated and mock-ablated animals	DD2_ablated_replicate1_3	DD2 DD5 ablations_1 raw videos (DD2/DD5)\DD2_onfood_L_2016_10_19__11_41_38___3___3.avi	figshare	doi:10.6084/m9.figshare.c.3796345	https://doi.org/10.6084/m9.figshare.c.3796345	Analysis of tracking videos	Left	0.073939618	DD2 DD5 ablations_1 feature files and segmented movies\Segmented movie files\DD2_onfood_L_2016_10_19__11_41_38___3___3_seg.avi	figshare	doi:10.6084/m9.figshare.c.3796345	https://doi.org/10.6084/m9.figshare.c.3796345	Analysis of tracking videos	DD2 DD5 ablations_1 feature files and segmented movies\Feature files\DD2_onfood_L_2016_10_19__11_41_38___3___3_features.mat	figshare	doi:10.6084/m9.figshare.c.3796345	https://doi.org/10.6084/m9.figshare.c.3796345
DD2_ablated	Tracking of ablated and mock-ablated animals	DD2_ablated_replicate1_4	DD2 DD5 ablations_1 raw videos (DD2/DD5)\DD2_onfood_L_2016_10_20__11_18_36___7___3.avi	figshare	doi:10.6084/m9.figshare.c.3796345	https://doi.org/10.6084/m9.figshare.c.3796345	Analysis of tracking videos	Left	0.041490702	DD2 DD5 ablations_1 feature files and segmented movies\Segmented movie files\DD2_onfood_L_2016_10_20__11_18_36___7___3_seg.avi	figshare	doi:10.6084/m9.figshare.c.3796345	https://doi.org/10.6084/m9.figshare.c.3796345	Analysis of tracking videos	DD2 DD5 ablations_1 feature files and segmented movies\Feature files\DD2_onfood_L_2016_10_20__11_18_36___7___3_features.mat	figshare	doi:10.6084/m9.figshare.c.3796345	https://doi.org/10.6084/m9.figshare.c.3796345
DD2_ablated	Tracking of ablated and mock-ablated animals	DD2_ablated_replicate1_5	DD2 DD5 ablations_1 raw videos (DD2/DD5)\DD2_onfood_L_2016_10_20__11_18_39___8___3.avi	figshare	doi:10.6084/m9.figshare.c.3796345	https://doi.org/10.6084/m9.figshare.c.3796345	Analysis of tracking videos	Left	0.084756436	DD2 DD5 ablations_1 feature files and segmented movies\Segmented movie files\DD2_onfood_L_2016_10_20__11_1_seg8_39___8___3.avi	figshare	doi:10.6084/m9.figshare.c.3796345	https://doi.org/10.6084/m9.figshare.c.3796345	Analysis of tracking videos	DD2 DD5 ablations_1 feature files and segmented movies\Feature files\DD2_onfood_L_2016_10_20__11_18_39___8___3_features.mat	figshare	doi:10.6084/m9.figshare.c.3796345	https://doi.org/10.6084/m9.figshare.c.3796345
DD2_ablated	Tracking of ablated and mock-ablated animals	DD2_ablated_replicate1_6	DD2 DD5 ablations_1 raw videos (DD2/DD5)\DD2_onfood_L_2016_10_20__12_32_26___5___5.avi	figshare	doi:10.6084/m9.figshare.c.3796345	https://doi.org/10.6084/m9.figshare.c.3796345	Analysis of tracking videos	Left	0.021819664	DD2 DD5 ablations_1 feature files and segmented movies\Segmented movie files\DD2_onfood_L_2016_10_20__12_32_26___5___5_seg.avi	figshare	doi:10.6084/m9.figshare.c.3796345	https://doi.org/10.6084/m9.figshare.c.3796345	Analysis of tracking videos	DD2 DD5 ablations_1 feature files and segmented movies\Feature files\DD2_onfood_L_2016_10_20__12_32_26___5___5_features.mat	figshare	doi:10.6084/m9.figshare.c.3796345	https://doi.org/10.6084/m9.figshare.c.3796345
DD2_ablated	Tracking of ablated and mock-ablated animals	DD2_ablated_replicate1_7	DD2 DD5 ablations_1 raw videos (DD2/DD5)\DD2_onfood_L_2016_10_21__09_36_35___5___1.avi	figshare	doi:10.6084/m9.figshare.c.3796345	https://doi.org/10.6084/m9.figshare.c.3796345	Analysis of tracking videos	Left	0.041935245	DD2 DD5 ablations_1 feature files and segmented movies\Segmented movie files\DD2_onfood_L_2016_10_21__09_36_35___5___1_seg.avi	figshare	doi:10.6084/m9.figshare.c.3796345	https://doi.org/10.6084/m9.figshare.c.3796345	Analysis of tracking videos	DD2 DD5 ablations_1 feature files and segmented movies\Feature files\DD2_onfood_L_2016_10_21__09_36_35___5___1_features.mat	figshare	doi:10.6084/m9.figshare.c.3796345	https://doi.org/10.6084/m9.figshare.c.3796345
DD2_ablated	Tracking of ablated and mock-ablated animals	DD2_ablated_replicate1_8	DD2 DD5 ablations_1 raw videos (DD2/DD5)\DD2_onfood_L_2016_10_21__10_11_41___3___2.avi	figshare	doi:10.6084/m9.figshare.c.3796345	https://doi.org/10.6084/m9.figshare.c.3796345	Analysis of tracking videos	Left	0.073794413	DD2 DD5 ablations_1 feature files and segmented movies\Segmented movie files\DD2_onfood_L_2016_10_21__10_11_41___3___2_seg.avi	figshare	doi:10.6084/m9.figshare.c.3796345	https://doi.org/10.6084/m9.figshare.c.3796345	Analysis of tracking videos	DD2 DD5 ablations_1 feature files and segmented movies\Feature files\DD2_onfood_L_2016_10_21__10_11_41___3___2_features.mat	figshare	doi:10.6084/m9.figshare.c.3796345	https://doi.org/10.6084/m9.figshare.c.3796345
DD2_ablated	Tracking of ablated and mock-ablated animals	DD2_ablated_replicate1_9	DD2 DD5 ablations_1 raw videos (DD2/DD5)\DD2_onfood_L_2016_10_21__10_11_59___8___2.avi	figshare	doi:10.6084/m9.figshare.c.3796345	https://doi.org/10.6084/m9.figshare.c.3796345	Analysis of tracking videos	Left	0.028301537	DD2 DD5 ablations_1 feature files and segmented movies\Segmented movie files\DD2_onfood_L_2016_10_21__10_11_59___8___2_seg.avi	figshare	doi:10.6084/m9.figshare.c.3796345	https://doi.org/10.6084/m9.figshare.c.3796345	Analysis of tracking videos	DD2 DD5 ablations_1 feature files and segmented movies\Feature files\DD2_onfood_L_2016_10_21__10_11_59___8___2_features.mat	figshare	doi:10.6084/m9.figshare.c.3796345	https://doi.org/10.6084/m9.figshare.c.3796345
DD2_ablated	Tracking of ablated and mock-ablated animals	DD2_ablated_replicate1_10	DD2 DD5 ablations_1 raw videos (DD2/DD5)\DD2_onfood_L_2016_10_21__11_32_41___1___4.avi	figshare	doi:10.6084/m9.figshare.c.3796345	https://doi.org/10.6084/m9.figshare.c.3796345	Analysis of tracking videos	Left	0.044935912	DD2 DD5 ablations_1 feature files and segmented movies\Segmented movie files\DD2_onfood_L_2016_10_21__11_32_41___1___4_seg.avi	figshare	doi:10.6084/m9.figshare.c.3796345	https://doi.org/10.6084/m9.figshare.c.3796345	Analysis of tracking videos	DD2 DD5 ablations_1 feature files and segmented movies\Feature files\DD2_onfood_L_2016_10_21__11_32_41___1___4_features.mat	figshare	doi:10.6084/m9.figshare.c.3796345	https://doi.org/10.6084/m9.figshare.c.3796345
DD2_ablated	Tracking of ablated and mock-ablated animals	DD2_ablated_replicate1_11	DD2 DD5 ablations_1 raw videos (DD2/DD5)\DD2_onfood_L_2016_10_21__11_32_47___3___4.avi	figshare	doi:10.6084/m9.figshare.c.3796345	https://doi.org/10.6084/m9.figshare.c.3796345	Analysis of tracking videos	Left	0.094684201	DD2 DD5 ablations_1 feature files and segmented movies\Segmented movie files\DD2_onfood_L_2016_10_21__11_32_47___3___4_seg.avi	figshare	doi:10.6084/m9.figshare.c.3796345	https://doi.org/10.6084/m9.figshare.c.3796345	Analysis of tracking videos	DD2 DD5 ablations_1 feature files and segmented movies\Feature files\DD2_onfood_L_2016_10_21__11_32_47___3___4_features.mat	figshare	doi:10.6084/m9.figshare.c.3796345	https://doi.org/10.6084/m9.figshare.c.3796345
DD2_ablated	Tracking of ablated and mock-ablated animals	DD2_ablated_replicate1_12	DD2 DD5 ablations_1 raw videos (DD2/DD5)\DD2_onfood_L_2016_10_21__11_33_05___6___4.avi	figshare	doi:10.6084/m9.figshare.c.3796345	https://doi.org/10.6084/m9.figshare.c.3796345	Analysis of tracking videos	Left	0.044935912	DD2 DD5 ablations_1 feature files and segmented movies\Segmented movie files\DD2_onfood_L_2016_10_21__11_33_05___6___4_seg.avi	figshare	doi:10.6084/m9.figshare.c.3796345	https://doi.org/10.6084/m9.figshare.c.3796345	Analysis of tracking videos	DD2 DD5 ablations_1 feature files and segmented movies\Feature files\DD2_onfood_L_2016_10_21__11_33_05___6___4_features.mat	figshare	doi:10.6084/m9.figshare.c.3796345	https://doi.org/10.6084/m9.figshare.c.3796345
DD2_ablated	Tracking of ablated and mock-ablated animals	DD2_ablated_replicate1_13	DD2 DD5 ablations_1 raw videos (DD2/DD5)\DD2_onfood_L_2016_10_21__12_16_24___5___5.avi	figshare	doi:10.6084/m9.figshare.c.3796345	https://doi.org/10.6084/m9.figshare.c.3796345	Analysis of tracking videos	Left	0.093249555	DD2 DD5 ablations_1 feature files and segmented movies\Segmented movie files\DD2_onfood_L_2016_10_21__12_16_24___5___5_seg.avi	figshare	doi:10.6084/m9.figshare.c.3796345	https://doi.org/10.6084/m9.figshare.c.3796345	Analysis of tracking videos	DD2 DD5 ablations_1 feature files and segmented movies\Feature files\DD2_onfood_L_2016_10_21__12_16_24___5___5_features.mat	figshare	doi:10.6084/m9.figshare.c.3796345	https://doi.org/10.6084/m9.figshare.c.3796345
DD2_ablated	Tracking of ablated and mock-ablated animals	DD2_ablated_replicate1_14	DD2 DD5 ablations_1 raw videos (DD2/DD5)\DD2_onfood_R_2016_10_19__10_56_17___1___2.avi	figshare	doi:10.6084/m9.figshare.c.3796345	https://doi.org/10.6084/m9.figshare.c.3796345	Analysis of tracking videos	Right	0.034674372	DD2 DD5 ablations_1 feature files and segmented movies\Segmented movie files\DD2_onfood_R_2016_10_19__10_56_17___1___2_seg.avi	figshare	doi:10.6084/m9.figshare.c.3796345	https://doi.org/10.6084/m9.figshare.c.3796345	Analysis of tracking videos	DD2 DD5 ablations_1 feature files and segmented movies\Feature files\DD2_onfood_R_2016_10_19__10_56_17___1___2_features.mat	figshare	doi:10.6084/m9.figshare.c.3796345	https://doi.org/10.6084/m9.figshare.c.3796345
DD2_ablated	Tracking of ablated and mock-ablated animals	DD2_ablated_replicate1_15	DD2 DD5 ablations_1 raw videos (DD2/DD5)\DD2_onfood_R_2016_10_20__09_46_53___1___1.avi	figshare	doi:10.6084/m9.figshare.c.3796345	https://doi.org/10.6084/m9.figshare.c.3796345	Analysis of tracking videos	Right	0.078644193	DD2 DD5 ablations_1 feature files and segmented movies\Segmented movie files\DD2_onfood_R_2016_10_20__09_46_53___1___1_seg.avi	figshare	doi:10.6084/m9.figshare.c.3796345	https://doi.org/10.6084/m9.figshare.c.3796345	Analysis of tracking videos	DD2 DD5 ablations_1 feature files and segmented movies\Feature files\DD2_onfood_R_2016_10_20__09_46_53___1___1_features.mat	figshare	doi:10.6084/m9.figshare.c.3796345	https://doi.org/10.6084/m9.figshare.c.3796345
DD2_ablated	Tracking of ablated and mock-ablated animals	DD2_ablated_replicate1_16	DD2 DD5 ablations_1 raw videos (DD2/DD5)\DD2_onfood_R_2016_10_20__10_33_00___5___2.avi	figshare	doi:10.6084/m9.figshare.c.3796345	https://doi.org/10.6084/m9.figshare.c.3796345	Analysis of tracking videos	Right	0.019406139	DD2 DD5 ablations_1 feature files and segmented movies\Segmented movie files\DD2_onfood_R_2016_10_20__10_33_00___5___2_seg.avi	figshare	doi:10.6084/m9.figshare.c.3796345	https://doi.org/10.6084/m9.figshare.c.3796345	Analysis of tracking videos	DD2 DD5 ablations_1 feature files and segmented movies\Feature files\DD2_onfood_R_2016_10_20__10_33_00___5___2_features.mat	figshare	doi:10.6084/m9.figshare.c.3796345	https://doi.org/10.6084/m9.figshare.c.3796345
DD2_ablated	Tracking of ablated and mock-ablated animals	DD2_ablated_replicate1_17	DD2 DD5 ablations_1 raw videos (DD2/DD5)\DD2_onfood_R_2016_10_20__11_56_42___3___4.avi	figshare	doi:10.6084/m9.figshare.c.3796345	https://doi.org/10.6084/m9.figshare.c.3796345	Analysis of tracking videos	Right	0.001852195	DD2 DD5 ablations_1 feature files and segmented movies\Segmented movie files\DD2_onfood_R_2016_10_20__11_56_42___3___4_seg.avi	figshare	doi:10.6084/m9.figshare.c.3796345	https://doi.org/10.6084/m9.figshare.c.3796345	Analysis of tracking videos	DD2 DD5 ablations_1 feature files and segmented movies\Feature files\DD2_onfood_R_2016_10_20__11_56_42___3___4_features.mat	figshare	doi:10.6084/m9.figshare.c.3796345	https://doi.org/10.6084/m9.figshare.c.3796345
DD2_ablated	Tracking of ablated and mock-ablated animals	DD2_ablated_replicate1_18	DD2 DD5 ablations_1 raw videos (DD2/DD5)\DD2_onfood_R_2016_10_20__19_01_32___6___1.avi	figshare	doi:10.6084/m9.figshare.c.3796345	https://doi.org/10.6084/m9.figshare.c.3796345	Analysis of tracking videos	Right	0.067941024	DD2 DD5 ablations_1 feature files and segmented movies\Segmented movie files\DD2_onfood_R_2016_10_20__19_01_32___6___1_seg.avi	figshare	doi:10.6084/m9.figshare.c.3796345	https://doi.org/10.6084/m9.figshare.c.3796345	Analysis of tracking videos	DD2 DD5 ablations_1 feature files and segmented movies\Feature files\DD2_onfood_R_2016_10_20__19_01_32___6___1_features.mat	figshare	doi:10.6084/m9.figshare.c.3796345	https://doi.org/10.6084/m9.figshare.c.3796345
DD2_ablated	Tracking of ablated and mock-ablated animals	DD2_ablated_replicate1_19	DD2 DD5 ablations_1 raw videos (DD2/DD5)\DD2_onfood_R_2016_10_20__19_01_38___8___1.avi	figshare	doi:10.6084/m9.figshare.c.3796345	https://doi.org/10.6084/m9.figshare.c.3796345	Analysis of tracking videos	Right	0.017448	DD2 DD5 ablations_1 feature files and segmented movies\Segmented movie files\DD2_onfood_R_2016_10_20__19_01_38___8___1_seg.avi	figshare	doi:10.6084/m9.figshare.c.3796345	https://doi.org/10.6084/m9.figshare.c.3796345	Analysis of tracking videos	DD2 DD5 ablations_1 feature files and segmented movies\Feature files\DD2_onfood_R_2016_10_20__19_01_38___8___1_features.mat	figshare	doi:10.6084/m9.figshare.c.3796345	https://doi.org/10.6084/m9.figshare.c.3796345
DD2_ablated	Tracking of ablated and mock-ablated animals	DD2_ablated_replicate1_20	DD2 DD5 ablations_1 raw videos (DD2/DD5)\DD2_onfood_R_2016_10_21__09_36_22___1___1.avi	figshare	doi:10.6084/m9.figshare.c.3796345	https://doi.org/10.6084/m9.figshare.c.3796345	Analysis of tracking videos	Right	0.04248935	DD2 DD5 ablations_1 feature files and segmented movies\Segmented movie files\DD2_onfood_R_2016_10_21__09_36_22___1___1_seg.avi	figshare	doi:10.6084/m9.figshare.c.3796345	https://doi.org/10.6084/m9.figshare.c.3796345	Analysis of tracking videos	DD2 DD5 ablations_1 feature files and segmented movies\Feature files\DD2_onfood_R_2016_10_21__09_36_22___1___1_features.mat	figshare	doi:10.6084/m9.figshare.c.3796345	https://doi.org/10.6084/m9.figshare.c.3796345
DD2_ablated	Tracking of ablated and mock-ablated animals	DD2_ablated_replicate1_21	DD2 DD5 ablations_1 raw videos (DD2/DD5)\DD2_onfood_R_2016_10_21__10_11_54___6___2.avi	figshare	doi:10.6084/m9.figshare.c.3796345	https://doi.org/10.6084/m9.figshare.c.3796345	Analysis of tracking videos	Right	0.071052827	DD2 DD5 ablations_1 feature files and segmented movies\Segmented movie files\DD2_onfood_R_2016_10_21__10_11_54___6___2_seg.avi	figshare	doi:10.6084/m9.figshare.c.3796345	https://doi.org/10.6084/m9.figshare.c.3796345	Analysis of tracking videos	DD2 DD5 ablations_1 feature files and segmented movies\Feature files\DD2_onfood_R_2016_10_21__10_11_54___6___2_features.mat	figshare	doi:10.6084/m9.figshare.c.3796345	https://doi.org/10.6084/m9.figshare.c.3796345
DD2_ablated	Tracking of ablated and mock-ablated animals	DD2_ablated_replicate1_22	DD2 DD5 ablations_1 raw videos (DD2/DD5)\DD2_onfood_R_2016_10_21__10_53_36___7___3.avi	figshare	doi:10.6084/m9.figshare.c.3796345	https://doi.org/10.6084/m9.figshare.c.3796345	Analysis of tracking videos	Right	0.04598532	DD2 DD5 ablations_1 feature files and segmented movies\Segmented movie files\DD2_onfood_R_2016_10_21__10_53_36___7___3_seg.avi	figshare	doi:10.6084/m9.figshare.c.3796345	https://doi.org/10.6084/m9.figshare.c.3796345	Analysis of tracking videos	DD2 DD5 ablations_1 feature files and segmented movies\Feature files\DD2_onfood_R_2016_10_21__10_53_36___7___3_features.mat	figshare	doi:10.6084/m9.figshare.c.3796345	https://doi.org/10.6084/m9.figshare.c.3796345
DD2_ablated	Tracking of ablated and mock-ablated animals	DD2_ablated_replicate1_23	DD2 DD5 ablations_1 raw videos (DD2/DD5)\DD2_onfood_R_2016_10_21__10_53_39___8___3.avi	figshare	doi:10.6084/m9.figshare.c.3796345	https://doi.org/10.6084/m9.figshare.c.3796345	Analysis of tracking videos	Right	0.130547529	DD2 DD5 ablations_1 feature files and segmented movies\Segmented movie files\DD2_onfood_R_2016_10_21__10_53_39___8___3_seg.avi	figshare	doi:10.6084/m9.figshare.c.3796345	https://doi.org/10.6084/m9.figshare.c.3796345	Analysis of tracking videos	DD2 DD5 ablations_1 feature files and segmented movies\Feature files\DD2_onfood_R_2016_10_21__10_53_39___8___3_features.mat	figshare	doi:10.6084/m9.figshare.c.3796345	https://doi.org/10.6084/m9.figshare.c.3796345
DD2_ablated	Tracking of ablated and mock-ablated animals	DD2_ablated_replicate1_24	DD2 DD5 ablations_1 raw videos (DD2/DD5)\DD2_onfood_R_2016_10_21__12_16_27___7___5.avi	figshare	doi:10.6084/m9.figshare.c.3796345	https://doi.org/10.6084/m9.figshare.c.3796345	Analysis of tracking videos	Right	0.017448322	DD2 DD5 ablations_1 feature files and segmented movies\Segmented movie files\DD2_onfood_R_2016_10_21__12_16_27___7___5_seg.avi	figshare	doi:10.6084/m9.figshare.c.3796345	https://doi.org/10.6084/m9.figshare.c.3796345	Analysis of tracking videos	DD2 DD5 ablations_1 feature files and segmented movies\Feature files\DD2_onfood_R_2016_10_21__12_16_27___7___5_features.mat	figshare	doi:10.6084/m9.figshare.c.3796345	https://doi.org/10.6084/m9.figshare.c.3796345
DD5_ablated	Tracking of ablated and mock-ablated animals	DD5_ablated_replicate1_1	DD2 DD5 ablations_1 raw videos (DD2/DD5)\DD5_onfood_L_2016_10_19__10_15_50___7___1.avi	figshare	doi:10.6084/m9.figshare.c.3796345	https://doi.org/10.6084/m9.figshare.c.3796345	Analysis of tracking videos	Left	0.006853121	DD2 DD5 ablations_1 feature files and segmented movies\Segmented movie files\DD5_onfood_L_2016_10_19__10_15_50___7___1_seg.avi	figshare	doi:10.6084/m9.figshare.c.3796345	https://doi.org/10.6084/m9.figshare.c.3796345	Analysis of tracking videos	DD2 DD5 ablations_1 feature files and segmented movies\Feature files\DD5_onfood_L_2016_10_19__10_15_50___7___1_features.mat	figshare	doi:10.6084/m9.figshare.c.3796345	https://doi.org/10.6084/m9.figshare.c.3796345
DD5_ablated	Tracking of ablated and mock-ablated animals	DD5_ablated_replicate1_2	DD2 DD5 ablations_1 raw videos (DD2/DD5)\DD5_onfood_L_2016_10_19__11_41_49___6___3.avi	figshare	doi:10.6084/m9.figshare.c.3796345	https://doi.org/10.6084/m9.figshare.c.3796345	Analysis of tracking videos	Left	0.051044599	DD2 DD5 ablations_1 feature files and segmented movies\Segmented movie files\DD5_onfood_L_2016_10_19__11_41_49___6___3_seg.avi	figshare	doi:10.6084/m9.figshare.c.3796345	https://doi.org/10.6084/m9.figshare.c.3796345	Analysis of tracking videos	DD2 DD5 ablations_1 feature files and segmented movies\Feature files\DD5_onfood_L_2016_10_19__11_41_49___6___3_features.mat	figshare	doi:10.6084/m9.figshare.c.3796345	https://doi.org/10.6084/m9.figshare.c.3796345
DD5_ablated	Tracking of ablated and mock-ablated animals	DD5_ablated_replicate1_3	DD2 DD5 ablations_1 raw videos (DD2/DD5)\DD5_onfood_L_2016_10_20__09_47_14___8___1.avi	figshare	doi:10.6084/m9.figshare.c.3796345	https://doi.org/10.6084/m9.figshare.c.3796345	Analysis of tracking videos	Left	0.073090316	DD2 DD5 ablations_1 feature files and segmented movies\Segmented movie files\DD5_onfood_L_2016_10_20__09_47_14___8___1_seg.avi	figshare	doi:10.6084/m9.figshare.c.3796345	https://doi.org/10.6084/m9.figshare.c.3796345	Analysis of tracking videos	DD2 DD5 ablations_1 feature files and segmented movies\Feature files\DD5_onfood_L_2016_10_20__09_47_14___8___1_features.mat	figshare	doi:10.6084/m9.figshare.c.3796345	https://doi.org/10.6084/m9.figshare.c.3796345
DD5_ablated	Tracking of ablated and mock-ablated animals	DD5_ablated_replicate1_4	DD2 DD5 ablations_1 raw videos (DD2/DD5)\DD5_onfood_L_2016_10_20__11_18_21___3___3.avi	figshare	doi:10.6084/m9.figshare.c.3796345	https://doi.org/10.6084/m9.figshare.c.3796345	Analysis of tracking videos	Left	0.049933323	DD2 DD5 ablations_1 feature files and segmented movies\Segmented movie files\DD5_onfood_L_2016_10_20__11_18_21___3___3_seg.avi	figshare	doi:10.6084/m9.figshare.c.3796345	https://doi.org/10.6084/m9.figshare.c.3796345	Analysis of tracking videos	DD2 DD5 ablations_1 feature files and segmented movies\Feature files\DD5_onfood_L_2016_10_20__11_18_21___3___3_features.mat	figshare	doi:10.6084/m9.figshare.c.3796345	https://doi.org/10.6084/m9.figshare.c.3796345
DD5_ablated	Tracking of ablated and mock-ablated animals	DD5_ablated_replicate1_5	DD2 DD5 ablations_1 raw videos (DD2/DD5)\DD5_onfood_L_2016_10_20__11_57_32___8___4.avi	figshare	doi:10.6084/m9.figshare.c.3796345	https://doi.org/10.6084/m9.figshare.c.3796345	Analysis of tracking videos	Left	0.024893499	DD2 DD5 ablations_1 feature files and segmented movies\Segmented movie files\DD5_onfood_L_2016_10_20__11_57_32___8___4_seg.avi	figshare	doi:10.6084/m9.figshare.c.3796345	https://doi.org/10.6084/m9.figshare.c.3796345	Analysis of tracking videos	DD2 DD5 ablations_1 feature files and segmented movies\Feature files\DD5_onfood_L_2016_10_20__11_57_32___8___4_features.mat	figshare	doi:10.6084/m9.figshare.c.3796345	https://doi.org/10.6084/m9.figshare.c.3796345
DD5_ablated	Tracking of ablated and mock-ablated animals	DD5_ablated_replicate1_6	DD2 DD5 ablations_1 raw videos (DD2/DD5)\DD5_onfood_L_2016_10_20__19_01_34___7___1.avi	figshare	doi:10.6084/m9.figshare.c.3796345	https://doi.org/10.6084/m9.figshare.c.3796345	Analysis of tracking videos	Left	0.015744239	DD2 DD5 ablations_1 feature files and segmented movies\Segmented movie files\DD5_onfood_L_2016_10_20__19_01_34___7___1_seg.avi	figshare	doi:10.6084/m9.figshare.c.3796345	https://doi.org/10.6084/m9.figshare.c.3796345	Analysis of tracking videos	DD2 DD5 ablations_1 feature files and segmented movies\Feature files\DD5_onfood_L_2016_10_20__19_01_34___7___1_features.mat	figshare	doi:10.6084/m9.figshare.c.3796345	https://doi.org/10.6084/m9.figshare.c.3796345
DD5_ablated	Tracking of ablated and mock-ablated animals	DD5_ablated_replicate1_7	DD2 DD5 ablations_1 raw videos (DD2/DD5)\DD5_onfood_L_2016_10_21__09_36_47___8___1.avi	figshare	doi:10.6084/m9.figshare.c.3796345	https://doi.org/10.6084/m9.figshare.c.3796345	Analysis of tracking videos	Left	0.061791509	DD2 DD5 ablations_1 feature files and segmented movies\Segmented movie files\DD5_onfood_L_2016_10_21__09_36_47___8___1_seg.avi	figshare	doi:10.6084/m9.figshare.c.3796345	https://doi.org/10.6084/m9.figshare.c.3796345	Analysis of tracking videos	DD2 DD5 ablations_1 feature files and segmented movies\Feature files\DD5_onfood_L_2016_10_21__09_36_47___8___1_features.mat	figshare	doi:10.6084/m9.figshare.c.3796345	https://doi.org/10.6084/m9.figshare.c.3796345
DD5_ablated	Tracking of ablated and mock-ablated animals	DD5_ablated_replicate1_8	DD2 DD5 ablations_1 raw videos (DD2/DD5)\DD5_onfood_L_2016_10_21__10_11_56___7___2.avi	figshare	doi:10.6084/m9.figshare.c.3796345	https://doi.org/10.6084/m9.figshare.c.3796345	Analysis of tracking videos	Left	0.050708924	DD2 DD5 ablations_1 feature files and segmented movies\Segmented movie files\DD5_onfood_L_2016_10_21__10_11_56___7___2_seg.avi	figshare	doi:10.6084/m9.figshare.c.3796345	https://doi.org/10.6084/m9.figshare.c.3796345	Analysis of tracking videos	DD2 DD5 ablations_1 feature files and segmented movies\Feature files\DD5_onfood_L_2016_10_21__10_11_56___7___2_features.mat	figshare	doi:10.6084/m9.figshare.c.3796345	https://doi.org/10.6084/m9.figshare.c.3796345
DD5_ablated	Tracking of ablated and mock-ablated animals	DD5_ablated_replicate1_9	DD2 DD5 ablations_1 raw videos (DD2/DD5)\DD5_onfood_L_2016_10_21__10_53_33___6___3.avi	figshare	doi:10.6084/m9.figshare.c.3796345	https://doi.org/10.6084/m9.figshare.c.3796345	Analysis of tracking videos	Left	0.007668371	DD2 DD5 ablations_1 feature files and segmented movies\Segmented movie files\DD5_onfood_L_2016_10_21__10_53_33___6___3_seg.avi	figshare	doi:10.6084/m9.figshare.c.3796345	https://doi.org/10.6084/m9.figshare.c.3796345	Analysis of tracking videos	DD2 DD5 ablations_1 feature files and segmented movies\Feature files\DD5_onfood_L_2016_10_21__10_53_33___6___3_features.mat	figshare	doi:10.6084/m9.figshare.c.3796345	https://doi.org/10.6084/m9.figshare.c.3796345
DD5_ablated	Tracking of ablated and mock-ablated animals	DD5_ablated_replicate1_10	DD2 DD5 ablations_1 raw videos (DD2/DD5)\DD5_onfood_L_2016_10_21__11_33_03___5___4.avi	figshare	doi:10.6084/m9.figshare.c.3796345	https://doi.org/10.6084/m9.figshare.c.3796345	Analysis of tracking videos	Left	0.04033931	DD2 DD5 ablations_1 feature files and segmented movies\Segmented movie files\DD5_onfood_L_2016_10_21__11_33_03___5___4_seg.avi	figshare	doi:10.6084/m9.figshare.c.3796345	https://doi.org/10.6084/m9.figshare.c.3796345	Analysis of tracking videos	DD2 DD5 ablations_1 feature files and segmented movies\Feature files\DD5_onfood_L_2016_10_21__11_33_03___5___4_features.mat	figshare	doi:10.6084/m9.figshare.c.3796345	https://doi.org/10.6084/m9.figshare.c.3796345
DD5_ablated	Tracking of ablated and mock-ablated animals	DD5_ablated_replicate1_11	DD2 DD5 ablations_1 raw videos (DD2/DD5)\DD5_onfood_L_2016_10_21__12_16_26___6___5.avi	figshare	doi:10.6084/m9.figshare.c.3796345	https://doi.org/10.6084/m9.figshare.c.3796345	Analysis of tracking videos	Left	0.052604282	DD2 DD5 ablations_1 feature files and segmented movies\Segmented movie files\DD5_onfood_L_2016_10_21__12_16_26___6___5_seg.avi	figshare	doi:10.6084/m9.figshare.c.3796345	https://doi.org/10.6084/m9.figshare.c.3796345	Analysis of tracking videos	DD2 DD5 ablations_1 feature files and segmented movies\Feature files\DD5_onfood_L_2016_10_21__12_16_26___6___5_features.mat	figshare	doi:10.6084/m9.figshare.c.3796345	https://doi.org/10.6084/m9.figshare.c.3796345
DD5_ablated	Tracking of ablated and mock-ablated animals	DD5_ablated_replicate1_12	DD2 DD5 ablations_1 raw videos (DD2/DD5)\DD5_onfood_R_2016_10_19__10_56_20___3___2.avi	figshare	doi:10.6084/m9.figshare.c.3796345	https://doi.org/10.6084/m9.figshare.c.3796345	Analysis of tracking videos	Right	0.0859757	DD2 DD5 ablations_1 feature files and segmented movies\Segmented movie files\DD5_onfood_R_2016_10_19__10_56_20___3___2_seg.avi	figshare	doi:10.6084/m9.figshare.c.3796345	https://doi.org/10.6084/m9.figshare.c.3796345	Analysis of tracking videos	DD2 DD5 ablations_1 feature files and segmented movies\Feature files\DD5_onfood_R_2016_10_19__10_56_20___3___2_features.mat	figshare	doi:10.6084/m9.figshare.c.3796345	https://doi.org/10.6084/m9.figshare.c.3796345
DD5_ablated	Tracking of ablated and mock-ablated animals	DD5_ablated_replicate1_13	DD2 DD5 ablations_1 raw videos (DD2/DD5)\DD5_onfood_R_2016_10_19__11_41_45___5___3.avi	figshare	doi:10.6084/m9.figshare.c.3796345	https://doi.org/10.6084/m9.figshare.c.3796345	Analysis of tracking videos	Right	0.143656233	DD2 DD5 ablations_1 feature files and segmented movies\Segmented movie files\DD5_onfood_R_2016_10_19__11_41_45___5___3_seg.avi	figshare	doi:10.6084/m9.figshare.c.3796345	https://doi.org/10.6084/m9.figshare.c.3796345	Analysis of tracking videos	DD2 DD5 ablations_1 feature files and segmented movies\Feature files\DD5_onfood_R_2016_10_19__11_41_45___5___3_features.mat	figshare	doi:10.6084/m9.figshare.c.3796345	https://doi.org/10.6084/m9.figshare.c.3796345
DD5_ablated	Tracking of ablated and mock-ablated animals	DD5_ablated_replicate1_14	DD2 DD5 ablations_1 raw videos (DD2/DD5)\DD5_onfood_R_2016_10_20__09_47_11___7___1.avi	figshare	doi:10.6084/m9.figshare.c.3796345	https://doi.org/10.6084/m9.figshare.c.3796345	Analysis of tracking videos	Right	0.046306587	DD2 DD5 ablations_1 feature files and segmented movies\Segmented movie files\DD5_onfood_R_2016_10_20__09_47_11___7___1_seg.avi	figshare	doi:10.6084/m9.figshare.c.3796345	https://doi.org/10.6084/m9.figshare.c.3796345	Analysis of tracking videos	DD2 DD5 ablations_1 feature files and segmented movies\Feature files\DD5_onfood_R_2016_10_20__09_47_11___7___1_features.mat	figshare	doi:10.6084/m9.figshare.c.3796345	https://doi.org/10.6084/m9.figshare.c.3796345
DD5_ablated	Tracking of ablated and mock-ablated animals	DD5_ablated_replicate1_15	DD2 DD5 ablations_1 raw videos (DD2/DD5)\DD5_onfood_R_2016_10_20__10_33_06___7___2.avi	figshare	doi:10.6084/m9.figshare.c.3796345	https://doi.org/10.6084/m9.figshare.c.3796345	Analysis of tracking videos	Right	0.138808624	DD2 DD5 ablations_1 feature files and segmented movies\Segmented movie files\DD5_onfood_R_2016_10_20__10_33_06___7___2_seg.avi	figshare	doi:10.6084/m9.figshare.c.3796345	https://doi.org/10.6084/m9.figshare.c.3796345	Analysis of tracking videos	DD2 DD5 ablations_1 feature files and segmented movies\Feature files\DD5_onfood_R_2016_10_20__10_33_06___7___2_features.mat	figshare	doi:10.6084/m9.figshare.c.3796345	https://doi.org/10.6084/m9.figshare.c.3796345
DD5_ablated	Tracking of ablated and mock-ablated animals	DD5_ablated_replicate1_16	DD2 DD5 ablations_1 raw videos (DD2/DD5)\DD5_onfood_R_2016_10_20__11_57_25___5___4.avi	figshare	doi:10.6084/m9.figshare.c.3796345	https://doi.org/10.6084/m9.figshare.c.3796345	Analysis of tracking videos	Right	0.052583953	DD2 DD5 ablations_1 feature files and segmented movies\Segmented movie files\DD5_onfood_R_2016_10_20__11_57_25___5___4_seg.avi	figshare	doi:10.6084/m9.figshare.c.3796345	https://doi.org/10.6084/m9.figshare.c.3796345	Analysis of tracking videos	DD2 DD5 ablations_1 feature files and segmented movies\Feature files\DD5_onfood_R_2016_10_20__11_57_25___5___4_features.mat	figshare	doi:10.6084/m9.figshare.c.3796345	https://doi.org/10.6084/m9.figshare.c.3796345
DD5_ablated	Tracking of ablated and mock-ablated animals	DD5_ablated_replicate1_17	DD2 DD5 ablations_1 raw videos (DD2/DD5)\DD5_onfood_R_2016_10_20__19_01_19___3___1.avi	figshare	doi:10.6084/m9.figshare.c.3796345	https://doi.org/10.6084/m9.figshare.c.3796345	Analysis of tracking videos	Right	0.008261095	DD2 DD5 ablations_1 feature files and segmented movies\Segmented movie files\DD5_onfood_R_2016_10_20__19_01_19___3___1_seg.avi	figshare	doi:10.6084/m9.figshare.c.3796345	https://doi.org/10.6084/m9.figshare.c.3796345	Analysis of tracking videos	DD2 DD5 ablations_1 feature files and segmented movies\Feature files\DD5_onfood_R_2016_10_20__19_01_19___3___1_features.mat	figshare	doi:10.6084/m9.figshare.c.3796345	https://doi.org/10.6084/m9.figshare.c.3796345
DD5_ablated	Tracking of ablated and mock-ablated animals	DD5_ablated_replicate1_18	DD2 DD5 ablations_1 raw videos (DD2/DD5)\DD5_onfood_R_2016_10_20__19_01_29___5___1.avi	figshare	doi:10.6084/m9.figshare.c.3796345	https://doi.org/10.6084/m9.figshare.c.3796345	Analysis of tracking videos	Right	0.104389702	DD2 DD5 ablations_1 feature files and segmented movies\Segmented movie files\DD5_onfood_R_2016_10_20__19_01_29___5___1_seg.avi	figshare	doi:10.6084/m9.figshare.c.3796345	https://doi.org/10.6084/m9.figshare.c.3796345	Analysis of tracking videos	DD2 DD5 ablations_1 feature files and segmented movies\Feature files\DD5_onfood_R_2016_10_20__19_01_29___5___1_features.mat	figshare	doi:10.6084/m9.figshare.c.3796345	https://doi.org/10.6084/m9.figshare.c.3796345
DD5_ablated	Tracking of ablated and mock-ablated animals	DD5_ablated_replicate1_19	DD2 DD5 ablations_1 raw videos (DD2/DD5)\DD5_onfood_R_2016_10_21__09_36_43___7___1.avi	figshare	doi:10.6084/m9.figshare.c.3796345	https://doi.org/10.6084/m9.figshare.c.3796345	Analysis of tracking videos	Right	0.037117985	DD2 DD5 ablations_1 feature files and segmented movies\Segmented movie files\DD5_onfood_R_2016_10_21__09_36_43___7___1_seg.avi	figshare	doi:10.6084/m9.figshare.c.3796345	https://doi.org/10.6084/m9.figshare.c.3796345	Analysis of tracking videos	DD2 DD5 ablations_1 feature files and segmented movies\Feature files\DD5_onfood_R_2016_10_21__09_36_43___7___1_features.mat	figshare	doi:10.6084/m9.figshare.c.3796345	https://doi.org/10.6084/m9.figshare.c.3796345
DD5_ablated	Tracking of ablated and mock-ablated animals	DD5_ablated_replicate1_20	DD2 DD5 ablations_1 raw videos (DD2/DD5)\DD5_onfood_R_2016_10_21__10_11_51___5___2.avi	figshare	doi:10.6084/m9.figshare.c.3796345	https://doi.org/10.6084/m9.figshare.c.3796345	Analysis of tracking videos	Right	0.130102986	DD2 DD5 ablations_1 feature files and segmented movies\Segmented movie files\DD5_onfood_R_2016_10_21__10_11_51___5___2_seg.avi	figshare	doi:10.6084/m9.figshare.c.3796345	https://doi.org/10.6084/m9.figshare.c.3796345	Analysis of tracking videos	DD2 DD5 ablations_1 feature files and segmented movies\Feature files\DD5_onfood_R_2016_10_21__10_11_51___5___2_features.mat	figshare	doi:10.6084/m9.figshare.c.3796345	https://doi.org/10.6084/m9.figshare.c.3796345
DD5_ablated	Tracking of ablated and mock-ablated animals	DD5_ablated_replicate1_21	DD2 DD5 ablations_1 raw videos (DD2/DD5)\DD5_onfood_R_2016_10_21__10_53_16___1___3.avi	figshare	doi:10.6084/m9.figshare.c.3796345	https://doi.org/10.6084/m9.figshare.c.3796345	Analysis of tracking videos	Right	0.025432573	DD2 DD5 ablations_1 feature files and segmented movies\Segmented movie files\DD5_onfood_R_2016_10_21__10_53_16___1___3_seg.avi	figshare	doi:10.6084/m9.figshare.c.3796345	https://doi.org/10.6084/m9.figshare.c.3796345	Analysis of tracking videos	DD2 DD5 ablations_1 feature files and segmented movies\Feature files\DD5_onfood_R_2016_10_21__10_53_16___1___3_features.mat	figshare	doi:10.6084/m9.figshare.c.3796345	https://doi.org/10.6084/m9.figshare.c.3796345
DD5_ablated	Tracking of ablated and mock-ablated animals	DD5_ablated_replicate1_22	DD2 DD5 ablations_1 raw videos (DD2/DD5)\DD5_onfood_R_2016_10_21__10_53_19___3___3.avi	figshare	doi:10.6084/m9.figshare.c.3796345	https://doi.org/10.6084/m9.figshare.c.3796345	Analysis of tracking videos	Right	0.093613396	DD2 DD5 ablations_1 feature files and segmented movies\Segmented movie files\DD5_onfood_R_2016_10_21__10_53_19___3___3_seg.avi	figshare	doi:10.6084/m9.figshare.c.3796345	https://doi.org/10.6084/m9.figshare.c.3796345	Analysis of tracking videos	DD2 DD5 ablations_1 feature files and segmented movies\Feature files\DD5_onfood_R_2016_10_21__10_53_19___3___3_features.mat	figshare	doi:10.6084/m9.figshare.c.3796345	https://doi.org/10.6084/m9.figshare.c.3796345
DD5_ablated	Tracking of ablated and mock-ablated animals	DD5_ablated_replicate1_23	DD2 DD5 ablations_1 raw videos (DD2/DD5)\DD5_onfood_R_2016_10_21__10_53_43___4___1.avi	figshare	doi:10.6084/m9.figshare.c.3796345	https://doi.org/10.6084/m9.figshare.c.3796345	Analysis of tracking videos	Right	0.090090758	DD2 DD5 ablations_1 feature files and segmented movies\Segmented movie files\DD5_onfood_R_2016_10_21__10_53_43___4___1_seg.avi	figshare	doi:10.6084/m9.figshare.c.3796345	https://doi.org/10.6084/m9.figshare.c.3796345	Analysis of tracking videos	DD2 DD5 ablations_1 feature files and segmented movies\Feature files\DD5_onfood_R_2016_10_21__10_53_43___4___1_features.mat	figshare	doi:10.6084/m9.figshare.c.3796345	https://doi.org/10.6084/m9.figshare.c.3796345
DD5_ablated	Tracking of ablated and mock-ablated animals	DD5_ablated_replicate1_24	DD2 DD5 ablations_1 raw videos (DD2/DD5)\DD5_onfood_R_2016_10_21__11_33_11___8___4.avi	figshare	doi:10.6084/m9.figshare.c.3796345	https://doi.org/10.6084/m9.figshare.c.3796345	Analysis of tracking videos	Right	0.013632659	DD2 DD5 ablations_1 feature files and segmented movies\Segmented movie files\DD5_onfood_R_2016_10_21__11_33_11___8___4_seg.avi	figshare	doi:10.6084/m9.figshare.c.3796345	https://doi.org/10.6084/m9.figshare.c.3796345	Analysis of tracking videos	DD2 DD5 ablations_1 feature files and segmented movies\Feature files\DD5_onfood_R_2016_10_21__11_33_11___8___4_features.mat	figshare	doi:10.6084/m9.figshare.c.3796345	https://doi.org/10.6084/m9.figshare.c.3796345
DD5_ablated	Tracking of ablated and mock-ablated animals	DD5_ablated_replicate1_25	DD2 DD5 ablations_1 raw videos (DD2/DD5)\DD5_onfood_R_2016_10_21__12_54_25___7___6.avi	figshare	doi:10.6084/m9.figshare.c.3796345	https://doi.org/10.6084/m9.figshare.c.3796345	Analysis of tracking videos	Right	0.076447276	DD2 DD5 ablations_1 feature files and segmented movies\Segmented movie files\DD5_onfood_R_2016_10_21__12_54_25___7___6_seg.avi	figshare	doi:10.6084/m9.figshare.c.3796345	https://doi.org/10.6084/m9.figshare.c.3796345	Analysis of tracking videos	DD2 DD5 ablations_1 feature files and segmented movies\Feature files\DD5_onfood_R_2016_10_21__12_54_25___7___6_features.mat	figshare	doi:10.6084/m9.figshare.c.3796345	https://doi.org/10.6084/m9.figshare.c.3796345
DD5_ablated	Tracking of ablated and mock-ablated animals	DD5_ablated_replicate1_26	DD2 DD5 ablations_1 raw videos (DD2/DD5)\DD5_onfood_ib_L_2016_10_21__12_16_15___3___5.avi	figshare	doi:10.6084/m9.figshare.c.3796345	https://doi.org/10.6084/m9.figshare.c.3796345	Analysis of tracking videos	Left	0.055602889	DD2 DD5 ablations_1 feature files and segmented movies\Segmented movie files\DD5_onfood_ib_L_2016_10_21__12_16_15___3___5_seg.avi	figshare	doi:10.6084/m9.figshare.c.3796345	https://doi.org/10.6084/m9.figshare.c.3796345	Analysis of tracking videos	DD2 DD5 ablations_1 feature files and segmented movies\Feature files\DD5_onfood_ib_L_2016_10_21__12_16_15___3___5_features.mat	figshare	doi:10.6084/m9.figshare.c.3796345	https://doi.org/10.6084/m9.figshare.c.3796345
mock_DD	Tracking of ablated and mock-ablated animals	DD2/DD5_mock_replicate2_1	DD2 DD5 ablations_2 raw videos (mock)\mockDD_onfood_L_2016_10_29__10_44_22___3___1.avi	figshare	doi:10.6084/m9.figshare.c.3796345	https://doi.org/10.6084/m9.figshare.c.3796345	Analysis of tracking videos	Left	0.100463049	DD2 DD5 ablations_2 feature files and segmented movies\Segmented movie files\mockDD_onfood_L_2016_10_29__10_44_22___3___1_seg.avi	figshare	doi:10.6084/m9.figshare.c.3796345	https://doi.org/10.6084/m9.figshare.c.3796345	Analysis of tracking videos	DD2 DD5 ablations_2 feature files and segmented movies\Feature files\mockDD_onfood_L_2016_10_29__10_44_22___3___1_features.mat	figshare	doi:10.6084/m9.figshare.c.3796345	https://doi.org/10.6084/m9.figshare.c.3796345
mock_DD	Tracking of ablated and mock-ablated animals	DD2/DD5_mock_replicate2_2	DD2 DD5 ablations_2 raw videos (mock)\mockDD_onfood_L_2016_10_29__11_52_13___4___3.avi	figshare	doi:10.6084/m9.figshare.c.3796345	https://doi.org/10.6084/m9.figshare.c.3796345	Analysis of tracking videos	Left	0.165999852	DD2 DD5 ablations_2 feature files and segmented movies\Segmented movie files\mockDD_onfood_L_2016_10_29__11_52_13___4___3_seg.avi	figshare	doi:10.6084/m9.figshare.c.3796345	https://doi.org/10.6084/m9.figshare.c.3796345	Analysis of tracking videos	DD2 DD5 ablations_2 feature files and segmented movies\Feature files\mockDD_onfood_L_2016_10_29__11_52_13___4___3_features.mat	figshare	doi:10.6084/m9.figshare.c.3796345	https://doi.org/10.6084/m9.figshare.c.3796345
mock_DD	Tracking of ablated and mock-ablated animals	DD2/DD5_mock_replicate2_3	DD2 DD5 ablations_2 raw videos (mock)\mockDD_onfood_L_2016_10_29__11_52_19___8___3.avi	figshare	doi:10.6084/m9.figshare.c.3796345	https://doi.org/10.6084/m9.figshare.c.3796345	Analysis of tracking videos	Left	0.008062722	DD2 DD5 ablations_2 feature files and segmented movies\Segmented movie files\mockDD_onfood_L_2016_10_29__11_52_19___8___3_seg.avi	figshare	doi:10.6084/m9.figshare.c.3796345	https://doi.org/10.6084/m9.figshare.c.3796345	Analysis of tracking videos	DD2 DD5 ablations_2 feature files and segmented movies\Feature files\mockDD_onfood_L_2016_10_29__11_52_19___8___3_features.mat	figshare	doi:10.6084/m9.figshare.c.3796345	https://doi.org/10.6084/m9.figshare.c.3796345
mock_DD	Tracking of ablated and mock-ablated animals	DD2/DD5_mock_replicate2_4	DD2 DD5 ablations_2 raw videos (mock)\mockDD_onfood_L_2016_10_29__12_23_59___5___4.avi	figshare	doi:10.6084/m9.figshare.c.3796345	https://doi.org/10.6084/m9.figshare.c.3796345	Analysis of tracking videos	Left	0.024041489	DD2 DD5 ablations_2 feature files and segmented movies\Segmented movie files\mockDD_onfood_L_2016_10_29__12_23_59___5___4_seg.avi	figshare	doi:10.6084/m9.figshare.c.3796345	https://doi.org/10.6084/m9.figshare.c.3796345	Analysis of tracking videos	DD2 DD5 ablations_2 feature files and segmented movies\Feature files\mockDD_onfood_L_2016_10_29__12_23_59___5___4_features.mat	figshare	doi:10.6084/m9.figshare.c.3796345	https://doi.org/10.6084/m9.figshare.c.3796345
mock_DD	Tracking of ablated and mock-ablated animals	DD2/DD5_mock_replicate2_5	DD2 DD5 ablations_2 raw videos (mock)\mockDD_onfood_L_2016_10_29__12_24_09___7___4.avi	figshare	doi:10.6084/m9.figshare.c.3796345	https://doi.org/10.6084/m9.figshare.c.3796345	Analysis of tracking videos	Left	0.045537948	DD2 DD5 ablations_2 feature files and segmented movies\Segmented movie files\mockDD_onfood_L_2016_10_29__12_24_09___7___4_seg.avi	figshare	doi:10.6084/m9.figshare.c.3796345	https://doi.org/10.6084/m9.figshare.c.3796345	Analysis of tracking videos	DD2 DD5 ablations_2 feature files and segmented movies\Feature files\mockDD_onfood_L_2016_10_29__12_24_09___7___4_features.mat	figshare	doi:10.6084/m9.figshare.c.3796345	https://doi.org/10.6084/m9.figshare.c.3796345
mock_DD	Tracking of ablated and mock-ablated animals	DD2/DD5_mock_replicate2_6	DD2 DD5 ablations_2 raw videos (mock)\mockDD_onfood_L_2016_10_29__12_47_56___5___5.avi	figshare	doi:10.6084/m9.figshare.c.3796345	https://doi.org/10.6084/m9.figshare.c.3796345	Analysis of tracking videos	Left	0.040897977	DD2 DD5 ablations_2 feature files and segmented movies\Segmented movie files\mockDD_onfood_L_2016_10_29__12_47_56___5___5_seg.avi	figshare	doi:10.6084/m9.figshare.c.3796345	https://doi.org/10.6084/m9.figshare.c.3796345	Analysis of tracking videos	DD2 DD5 ablations_2 feature files and segmented movies\Feature files\mockDD_onfood_L_2016_10_29__12_47_56___5___5_features.mat	figshare	doi:10.6084/m9.figshare.c.3796345	https://doi.org/10.6084/m9.figshare.c.3796345
mock_DD	Tracking of ablated and mock-ablated animals	DD2/DD5_mock_replicate2_7	DD2 DD5 ablations_2 raw videos (mock)\mockDD_onfood_L_2016_10_29__13_13_35___7___6.avi	figshare	doi:10.6084/m9.figshare.c.3796345	https://doi.org/10.6084/m9.figshare.c.3796345	Analysis of tracking videos	Left	0.088945692	DD2 DD5 ablations_2 feature files and segmented movies\Segmented movie files\mockDD_onfood_L_2016_10_29__13_13_35___7___6_seg.avi	figshare	doi:10.6084/m9.figshare.c.3796345	https://doi.org/10.6084/m9.figshare.c.3796345	Analysis of tracking videos	DD2 DD5 ablations_2 feature files and segmented movies\Feature files\mockDD_onfood_L_2016_10_29__13_13_35___7___6_features.mat	figshare	doi:10.6084/m9.figshare.c.3796345	https://doi.org/10.6084/m9.figshare.c.3796345
mock_DD	Tracking of ablated and mock-ablated animals	DD2/DD5_mock_replicate2_8	DD2 DD5 ablations_2 raw videos (mock)\mockDD_onfood_L_2016_10_29__13_13_42___8___6.avi	figshare	doi:10.6084/m9.figshare.c.3796345	https://doi.org/10.6084/m9.figshare.c.3796345	Analysis of tracking videos	Left	0.032525746	DD2 DD5 ablations_2 feature files and segmented movies\Segmented movie files\mockDD_onfood_L_2016_10_29__13_13_42___8___6_seg.avi	figshare	doi:10.6084/m9.figshare.c.3796345	https://doi.org/10.6084/m9.figshare.c.3796345	Analysis of tracking videos	DD2 DD5 ablations_2 feature files and segmented movies\Feature files\mockDD_onfood_L_2016_10_29__13_13_42___8___6_features.mat	figshare	doi:10.6084/m9.figshare.c.3796345	https://doi.org/10.6084/m9.figshare.c.3796345
mock_DD	Tracking of ablated and mock-ablated animals	DD2/DD5_mock_replicate2_9	DD2 DD5 ablations_2 raw videos (mock)\mockDD_onfood_L_2016_10_30__11_05_25___1___1.avi	figshare	doi:10.6084/m9.figshare.c.3796345	https://doi.org/10.6084/m9.figshare.c.3796345	Analysis of tracking videos	Left	0.02822745	DD2 DD5 ablations_2 feature files and segmented movies\Segmented movie files\mockDD_onfood_L_2016_10_30__11_05_25___1___1_seg.avi	figshare	doi:10.6084/m9.figshare.c.3796345	https://doi.org/10.6084/m9.figshare.c.3796345	Analysis of tracking videos	DD2 DD5 ablations_2 feature files and segmented movies\Feature files\mockDD_onfood_L_2016_10_30__11_05_25___1___1_features.mat	figshare	doi:10.6084/m9.figshare.c.3796345	https://doi.org/10.6084/m9.figshare.c.3796345
mock_DD	Tracking of ablated and mock-ablated animals	DD2/DD5_mock_replicate2_10	DD2 DD5 ablations_2 raw videos (mock)\mockDD_onfood_L_2016_10_30__11_05_42___6___1.avi	figshare	doi:10.6084/m9.figshare.c.3796345	https://doi.org/10.6084/m9.figshare.c.3796345	Analysis of tracking videos	Left	0.01378084	DD2 DD5 ablations_2 feature files and segmented movies\Segmented movie files\mockDD_onfood_L_2016_10_30__11_05_42___6___1_seg.avi	figshare	doi:10.6084/m9.figshare.c.3796345	https://doi.org/10.6084/m9.figshare.c.3796345	Analysis of tracking videos	DD2 DD5 ablations_2 feature files and segmented movies\Feature files\mockDD_onfood_L_2016_10_30__11_05_42___6___1_features.mat	figshare	doi:10.6084/m9.figshare.c.3796345	https://doi.org/10.6084/m9.figshare.c.3796345
mock_DD	Tracking of ablated and mock-ablated animals	DD2/DD5_mock_replicate2_11	DD2 DD5 ablations_2 raw videos (mock)\mockDD_onfood_L_2016_10_30__11_05_48___4___1.avi	figshare	doi:10.6084/m9.figshare.c.3796345	https://doi.org/10.6084/m9.figshare.c.3796345	Analysis of tracking videos	Left	0.053713651	DD2 DD5 ablations_2 feature files and segmented movies\Segmented movie files\mockDD_onfood_L_2016_10_30__11_05_48___4___1_seg.avi	figshare	doi:10.6084/m9.figshare.c.3796345	https://doi.org/10.6084/m9.figshare.c.3796345	Analysis of tracking videos	DD2 DD5 ablations_2 feature files and segmented movies\Feature files\mockDD_onfood_L_2016_10_30__11_05_48___4___1_features.mat	figshare	doi:10.6084/m9.figshare.c.3796345	https://doi.org/10.6084/m9.figshare.c.3796345
mock_DD	Tracking of ablated and mock-ablated animals	DD2/DD5_mock_replicate2_12	DD2 DD5 ablations_2 raw videos (mock)\mockDD_onfood_L_2016_10_30__11_29_28___5___2.avi	figshare	doi:10.6084/m9.figshare.c.3796345	https://doi.org/10.6084/m9.figshare.c.3796345	Analysis of tracking videos	Left	0.072164185	DD2 DD5 ablations_2 feature files and segmented movies\Segmented movie files\mockDD_onfood_L_2016_10_30__11_29_28___5___2_seg.avi	figshare	doi:10.6084/m9.figshare.c.3796345	https://doi.org/10.6084/m9.figshare.c.3796345	Analysis of tracking videos	DD2 DD5 ablations_2 feature files and segmented movies\Feature files\mockDD_onfood_L_2016_10_30__11_29_28___5___2_features.mat	figshare	doi:10.6084/m9.figshare.c.3796345	https://doi.org/10.6084/m9.figshare.c.3796345
mock_DD	Tracking of ablated and mock-ablated animals	DD2/DD5_mock_replicate2_13	DD2 DD5 ablations_2 raw videos (mock)\mockDD_onfood_L_2016_10_30__11_52_43___7___3.avi	figshare	doi:10.6084/m9.figshare.c.3796345	https://doi.org/10.6084/m9.figshare.c.3796345	Analysis of tracking videos	Left	0.03326542	DD2 DD5 ablations_2 feature files and segmented movies\Segmented movie files\mockDD_onfood_L_2016_10_30__11_52_43___7___3_seg.avi	figshare	doi:10.6084/m9.figshare.c.3796345	https://doi.org/10.6084/m9.figshare.c.3796345	Analysis of tracking videos	DD2 DD5 ablations_2 feature files and segmented movies\Feature files\mockDD_onfood_L_2016_10_30__11_52_43___7___3_features.mat	figshare	doi:10.6084/m9.figshare.c.3796345	https://doi.org/10.6084/m9.figshare.c.3796345
mock_DD	Tracking of ablated and mock-ablated animals	DD2/DD5_mock_replicate2_14	DD2 DD5 ablations_2 raw videos (mock)\mockDD_onfood_L_2016_10_30__11_52_51___8___3.avi	figshare	doi:10.6084/m9.figshare.c.3796345	https://doi.org/10.6084/m9.figshare.c.3796345	Analysis of tracking videos	Left	0.046343632	DD2 DD5 ablations_2 feature files and segmented movies\Segmented movie files\mockDD_onfood_L_2016_10_30__11_52_51___8___3_seg.avi	figshare	doi:10.6084/m9.figshare.c.3796345	https://doi.org/10.6084/m9.figshare.c.3796345	Analysis of tracking videos	DD2 DD5 ablations_2 feature files and segmented movies\Feature files\mockDD_onfood_L_2016_10_30__11_52_51___8___3_features.mat	figshare	doi:10.6084/m9.figshare.c.3796345	https://doi.org/10.6084/m9.figshare.c.3796345
mock_DD	Tracking of ablated and mock-ablated animals	DD2/DD5_mock_replicate2_15	DD2 DD5 ablations_2 raw videos (mock)\mockDD_onfood_L_2016_10_30__12_13_46___5___4.avi	figshare	doi:10.6084/m9.figshare.c.3796345	https://doi.org/10.6084/m9.figshare.c.3796345	Analysis of tracking videos	Left	0.098684942	DD2 DD5 ablations_2 feature files and segmented movies\Segmented movie files\mockDD_onfood_L_2016_10_30__12_13_46___5___4_seg.avi	figshare	doi:10.6084/m9.figshare.c.3796345	https://doi.org/10.6084/m9.figshare.c.3796345	Analysis of tracking videos	DD2 DD5 ablations_2 feature files and segmented movies\Feature files\mockDD_onfood_L_2016_10_30__12_13_46___5___4_features.mat	figshare	doi:10.6084/m9.figshare.c.3796345	https://doi.org/10.6084/m9.figshare.c.3796345
mock_DD	Tracking of ablated and mock-ablated animals	DD2/DD5_mock_replicate2_16	DD2 DD5 ablations_2 raw videos (mock)\mockDD_onfood_L_2016_10_30__12_42_52___3___5.avi	figshare	doi:10.6084/m9.figshare.c.3796345	https://doi.org/10.6084/m9.figshare.c.3796345	Analysis of tracking videos	Left	0.106060606	DD2 DD5 ablations_2 feature files and segmented movies\Segmented movie files\mockDD_onfood_L_2016_10_30__12_42_52___3___5_seg.avi	figshare	doi:10.6084/m9.figshare.c.3796345	https://doi.org/10.6084/m9.figshare.c.3796345	Analysis of tracking videos	DD2 DD5 ablations_2 feature files and segmented movies\Feature files\mockDD_onfood_L_2016_10_30__12_42_52___3___5_features.mat	figshare	doi:10.6084/m9.figshare.c.3796345	https://doi.org/10.6084/m9.figshare.c.3796345
mock_DD	Tracking of ablated and mock-ablated animals	DD2/DD5_mock_replicate2_17	DD2 DD5 ablations_2 raw videos (mock)\mockDD_onfood_L_2016_10_30__12_43_14___4___5.avi	figshare	doi:10.6084/m9.figshare.c.3796345	https://doi.org/10.6084/m9.figshare.c.3796345	Analysis of tracking videos	Left	0.034560676	DD2 DD5 ablations_2 feature files and segmented movies\Segmented movie files\mockDD_onfood_L_2016_10_30__12_43_14___4___5_seg.avi	figshare	doi:10.6084/m9.figshare.c.3796345	https://doi.org/10.6084/m9.figshare.c.3796345	Analysis of tracking videos	DD2 DD5 ablations_2 feature files and segmented movies\Feature files\mockDD_onfood_L_2016_10_30__12_43_14___4___5_features.mat	figshare	doi:10.6084/m9.figshare.c.3796345	https://doi.org/10.6084/m9.figshare.c.3796345
mock_DD	Tracking of ablated and mock-ablated animals	DD2/DD5_mock_replicate2_18	DD2 DD5 ablations_2 raw videos (mock)\mockDD_onfood_L_2016_10_30__12_43_19___8___5.avi	figshare	doi:10.6084/m9.figshare.c.3796345	https://doi.org/10.6084/m9.figshare.c.3796345	Analysis of tracking videos	Left	0.085648663	DD2 DD5 ablations_2 feature files and segmented movies\Segmented movie files\mockDD_onfood_L_2016_10_30__12_43_19___8___5_seg.avi	figshare	doi:10.6084/m9.figshare.c.3796345	https://doi.org/10.6084/m9.figshare.c.3796345	Analysis of tracking videos	DD2 DD5 ablations_2 feature files and segmented movies\Feature files\mockDD_onfood_L_2016_10_30__12_43_19___8___5_features.mat	figshare	doi:10.6084/m9.figshare.c.3796345	https://doi.org/10.6084/m9.figshare.c.3796345
mock_DD	Tracking of ablated and mock-ablated animals	DD2/DD5_mock_replicate2_19	DD2 DD5 ablations_2 raw videos (mock)\mockDD_onfood_R_2016_10_29__10_44_41___4___1.avi	figshare	doi:10.6084/m9.figshare.c.3796345	https://doi.org/10.6084/m9.figshare.c.3796345	Analysis of tracking videos	Right	0.034896644	DD2 DD5 ablations_2 feature files and segmented movies\Segmented movie files\mockDD_onfood_R_2016_10_29__10_44_41___4___1_seg.avi	figshare	doi:10.6084/m9.figshare.c.3796345	https://doi.org/10.6084/m9.figshare.c.3796345	Analysis of tracking videos	DD2 DD5 ablations_2 feature files and segmented movies\Feature files\mockDD_onfood_R_2016_10_29__10_44_41___4___1_features.mat	figshare	doi:10.6084/m9.figshare.c.3796345	https://doi.org/10.6084/m9.figshare.c.3796345
mock_DD	Tracking of ablated and mock-ablated animals	DD2/DD5_mock_replicate2_20	DD2 DD5 ablations_2 raw videos (mock)\mockDD_onfood_R_2016_10_29__11_18_45___6___2.avi	figshare	doi:10.6084/m9.figshare.c.3796345	https://doi.org/10.6084/m9.figshare.c.3796345	Analysis of tracking videos	Right	0.088513288	DD2 DD5 ablations_2 feature files and segmented movies\Segmented movie files\mockDD_onfood_R_2016_10_29__11_18_45___6___2_seg.avi	figshare	doi:10.6084/m9.figshare.c.3796345	https://doi.org/10.6084/m9.figshare.c.3796345	Analysis of tracking videos	DD2 DD5 ablations_2 feature files and segmented movies\Feature files\mockDD_onfood_R_2016_10_29__11_18_45___6___2_features.mat	figshare	doi:10.6084/m9.figshare.c.3796345	https://doi.org/10.6084/m9.figshare.c.3796345
mock_DD	Tracking of ablated and mock-ablated animals	DD2/DD5_mock_replicate2_21	DD2 DD5 ablations_2 raw videos (mock)\mockDD_onfood_R_2016_10_29__11_18_56___8___2.avi	figshare	doi:10.6084/m9.figshare.c.3796345	https://doi.org/10.6084/m9.figshare.c.3796345	Analysis of tracking videos	Right	0.011558124	DD2 DD5 ablations_2 feature files and segmented movies\Segmented movie files\mockDD_onfood_R_2016_10_29__11_18_56___8___2_seg.avi	figshare	doi:10.6084/m9.figshare.c.3796345	https://doi.org/10.6084/m9.figshare.c.3796345	Analysis of tracking videos	DD2 DD5 ablations_2 feature files and segmented movies\Feature files\mockDD_onfood_R_2016_10_29__11_18_56___8___2_features.mat	figshare	doi:10.6084/m9.figshare.c.3796345	https://doi.org/10.6084/m9.figshare.c.3796345
mock_DD	Tracking of ablated and mock-ablated animals	DD2/DD5_mock_replicate2_22	DD2 DD5 ablations_2 raw videos (mock)\mockDD_onfood_R_2016_10_29__12_23_46___1___4.avi	figshare	doi:10.6084/m9.figshare.c.3796345	https://doi.org/10.6084/m9.figshare.c.3796345	Analysis of tracking videos	Right	0.040194117	DD2 DD5 ablations_2 feature files and segmented movies\Segmented movie files\mockDD_onfood_R_2016_10_29__12_23_46___1___4_seg.avi	figshare	doi:10.6084/m9.figshare.c.3796345	https://doi.org/10.6084/m9.figshare.c.3796345	Analysis of tracking videos	DD2 DD5 ablations_2 feature files and segmented movies\Feature files\mockDD_onfood_R_2016_10_29__12_23_46___1___4_features.mat	figshare	doi:10.6084/m9.figshare.c.3796345	https://doi.org/10.6084/m9.figshare.c.3796345
mock_DD	Tracking of ablated and mock-ablated animals	DD2/DD5_mock_replicate2_23	DD2 DD5 ablations_2 raw videos (mock)\mockDD_onfood_R_2016_10_29__12_47_47___3___5.avi	figshare	doi:10.6084/m9.figshare.c.3796345	https://doi.org/10.6084/m9.figshare.c.3796345	Analysis of tracking videos	Right	0.02889531	DD2 DD5 ablations_2 feature files and segmented movies\Segmented movie files\mockDD_onfood_R_2016_10_29__12_47_47___3___5_seg.avi	figshare	doi:10.6084/m9.figshare.c.3796345	https://doi.org/10.6084/m9.figshare.c.3796345	Analysis of tracking videos	DD2 DD5 ablations_2 feature files and segmented movies\Feature files\mockDD_onfood_R_2016_10_29__12_47_47___3___5_features.mat	figshare	doi:10.6084/m9.figshare.c.3796345	https://doi.org/10.6084/m9.figshare.c.3796345
mock_DD	Tracking of ablated and mock-ablated animals	DD2/DD5_mock_replicate2_24	DD2 DD5 ablations_2 raw videos (mock)\mockDD_onfood_R_2016_10_29__13_38_19___6___7.avi	figshare	doi:10.6084/m9.figshare.c.3796345	https://doi.org/10.6084/m9.figshare.c.3796345	Analysis of tracking videos	Right	0.070015559	DD2 DD5 ablations_2 feature files and segmented movies\Segmented movie files\mockDD_onfood_R_2016_10_29__13_38_19___6___7_seg.avi	figshare	doi:10.6084/m9.figshare.c.3796345	https://doi.org/10.6084/m9.figshare.c.3796345	Analysis of tracking videos	DD2 DD5 ablations_2 feature files and segmented movies\Feature files\mockDD_onfood_R_2016_10_29__13_38_19___6___7_features.mat	figshare	doi:10.6084/m9.figshare.c.3796345	https://doi.org/10.6084/m9.figshare.c.3796345
mock_DD	Tracking of ablated and mock-ablated animals	DD2/DD5_mock_replicate2_25	DD2 DD5 ablations_2 raw videos (mock)\mockDD_onfood_R_2016_10_29__13_38_27___4___7.avi	figshare	doi:10.6084/m9.figshare.c.3796345	https://doi.org/10.6084/m9.figshare.c.3796345	Analysis of tracking videos	Right	0.058457435	DD2 DD5 ablations_2 feature files and segmented movies\Segmented movie files\mockDD_onfood_R_2016_10_29__13_38_27___4___7_seg.avi	figshare	doi:10.6084/m9.figshare.c.3796345	https://doi.org/10.6084/m9.figshare.c.3796345	Analysis of tracking videos	DD2 DD5 ablations_2 feature files and segmented movies\Feature files\mockDD_onfood_R_2016_10_29__13_38_27___4___7_features.mat	figshare	doi:10.6084/m9.figshare.c.3796345	https://doi.org/10.6084/m9.figshare.c.3796345
mock_DD	Tracking of ablated and mock-ablated animals	DD2/DD5_mock_replicate2_26	DD2 DD5 ablations_2 raw videos (mock)\mockDD_onfood_R_2016_10_30__11_29_23___3___2.avi	figshare	doi:10.6084/m9.figshare.c.3796345	https://doi.org/10.6084/m9.figshare.c.3796345	Analysis of tracking videos	Right	0.050785302	DD2 DD5 ablations_2 feature files and segmented movies\Segmented movie files\mockDD_onfood_R_2016_10_30__11_29_23___3___2_seg.avi	figshare	doi:10.6084/m9.figshare.c.3796345	https://doi.org/10.6084/m9.figshare.c.3796345	Analysis of tracking videos	DD2 DD5 ablations_2 feature files and segmented movies\Feature files\mockDD_onfood_R_2016_10_30__11_29_23___3___2_features.mat	figshare	doi:10.6084/m9.figshare.c.3796345	https://doi.org/10.6084/m9.figshare.c.3796345
mock_DD	Tracking of ablated and mock-ablated animals	DD2/DD5_mock_replicate2_27	DD2 DD5 ablations_2 raw videos (mock)\mockDD_onfood_R_2016_10_30__12_13_33___1___4.avi	figshare	doi:10.6084/m9.figshare.c.3796345	https://doi.org/10.6084/m9.figshare.c.3796345	Analysis of tracking videos	Right	0.086688167	DD2 DD5 ablations_2 feature files and segmented movies\Segmented movie files\mockDD_onfood_R_2016_10_30__12_13_33___1___4_seg.avi	figshare	doi:10.6084/m9.figshare.c.3796345	https://doi.org/10.6084/m9.figshare.c.3796345	Analysis of tracking videos	DD2 DD5 ablations_2 feature files and segmented movies\Feature files\mockDD_onfood_R_2016_10_30__12_13_33___1___4_features.mat	figshare	doi:10.6084/m9.figshare.c.3796345	https://doi.org/10.6084/m9.figshare.c.3796345
DD2_ablated	Tracking of ablated and mock-ablated animals	DD2_ablated_replicate2_1	DD2 DD5 ablations_2 raw videos (DD2/DD5)\DD2_onfood_L_2016_10_29__10_44_27___5___1.avi	figshare	doi:10.6084/m9.figshare.c.3796345	https://doi.org/10.6084/m9.figshare.c.3796345	Analysis of tracking videos	Left	0.031598444	DD2 DD5 ablations_2 feature files and segmented movies\Segmented movie files\DD2_onfood_L_2016_10_29__10_44_27___5___1_seg.avi	figshare	doi:10.6084/m9.figshare.c.3796345	https://doi.org/10.6084/m9.figshare.c.3796345	Analysis of tracking videos	DD2 DD5 ablations_2 feature files and segmented movies\Feature files\DD2_onfood_L_2016_10_29__10_44_27___5___1_features.mat	figshare	doi:10.6084/m9.figshare.c.3796345	https://doi.org/10.6084/m9.figshare.c.3796345
DD2_ablated	Tracking of ablated and mock-ablated animals	DD2_ablated_replicate2_2	DD2 DD5 ablations_2 raw videos (DD2/DD5)\DD2_onfood_L_2016_10_29__11_18_31___1___2.avi	figshare	doi:10.6084/m9.figshare.c.3796345	https://doi.org/10.6084/m9.figshare.c.3796345	Analysis of tracking videos	Left	0.029302808	DD2 DD5 ablations_2 feature files and segmented movies\Segmented movie files\DD2_onfood_L_2016_10_29__11_18_31___1___2_seg.avi	figshare	doi:10.6084/m9.figshare.c.3796345	https://doi.org/10.6084/m9.figshare.c.3796345	Analysis of tracking videos	DD2 DD5 ablations_2 feature files and segmented movies\Feature files\DD2_onfood_L_2016_10_29__11_18_31___1___2_features.mat	figshare	doi:10.6084/m9.figshare.c.3796345	https://doi.org/10.6084/m9.figshare.c.3796345
DD2_ablated	Tracking of ablated and mock-ablated animals	DD2_ablated_replicate2_3	DD2 DD5 ablations_2 raw videos (DD2/DD5)\DD2_onfood_L_2016_10_29__11_18_35___3___2.avi	figshare	doi:10.6084/m9.figshare.c.3796345	https://doi.org/10.6084/m9.figshare.c.3796345	Analysis of tracking videos	Left	0.06172153	DD2 DD5 ablations_2 feature files and segmented movies\Segmented movie files\DD2_onfood_L_2016_10_29__11_18_35___3___2_seg.avi	figshare	doi:10.6084/m9.figshare.c.3796345	https://doi.org/10.6084/m9.figshare.c.3796345	Analysis of tracking videos	DD2 DD5 ablations_2 feature files and segmented movies\Feature files\DD2_onfood_L_2016_10_29__11_18_35___3___2_features.mat	figshare	doi:10.6084/m9.figshare.c.3796345	https://doi.org/10.6084/m9.figshare.c.3796345
DD2_ablated	Tracking of ablated and mock-ablated animals	DD2_ablated_replicate2_4	DD2 DD5 ablations_2 raw videos (DD2/DD5)\DD2_onfood_L_2016_10_29__11_52_05___6___3.avi	figshare	doi:10.6084/m9.figshare.c.3796345	https://doi.org/10.6084/m9.figshare.c.3796345	Analysis of tracking videos	Left	0.007815973	DD2 DD5 ablations_2 feature files and segmented movies\Segmented movie files\DD2_onfood_L_2016_10_29__11_52_05___6___3_seg.avi	figshare	doi:10.6084/m9.figshare.c.3796345	https://doi.org/10.6084/m9.figshare.c.3796345	Analysis of tracking videos	DD2 DD5 ablations_2 feature files and segmented movies\Feature files\DD2_onfood_L_2016_10_29__11_52_05___6___3_features.mat	figshare	doi:10.6084/m9.figshare.c.3796345	https://doi.org/10.6084/m9.figshare.c.3796345
DD2_ablated	Tracking of ablated and mock-ablated animals	DD2_ablated_replicate2_5	DD2 DD5 ablations_2 raw videos (DD2/DD5)\DD2_onfood_L_2016_10_29__12_24_05___6___4.avi	figshare	doi:10.6084/m9.figshare.c.3796345	https://doi.org/10.6084/m9.figshare.c.3796345	Analysis of tracking videos	Left	0.078239609	DD2 DD5 ablations_2 feature files and segmented movies\Segmented movie files\DD2_onfood_L_2016_10_29__12_24_05___6___4_seg.avi	figshare	doi:10.6084/m9.figshare.c.3796345	https://doi.org/10.6084/m9.figshare.c.3796345	Analysis of tracking videos	DD2 DD5 ablations_2 feature files and segmented movies\Feature files\DD2_onfood_L_2016_10_29__12_24_05___6___4_features.mat	figshare	doi:10.6084/m9.figshare.c.3796345	https://doi.org/10.6084/m9.figshare.c.3796345
DD2_ablated	Tracking of ablated and mock-ablated animals	DD2_ablated_replicate2_6	DD2 DD5 ablations_2 raw videos (DD2/DD5)\DD2_onfood_L_2016_10_29__12_48_08___7___5.avi	figshare	doi:10.6084/m9.figshare.c.3796345	https://doi.org/10.6084/m9.figshare.c.3796345	Analysis of tracking videos	Left	0.122689387	DD2 DD5 ablations_2 feature files and segmented movies\Segmented movie files\DD2_onfood_L_2016_10_29__12_48_08___7___5_seg.avi	figshare	doi:10.6084/m9.figshare.c.3796345	https://doi.org/10.6084/m9.figshare.c.3796345	Analysis of tracking videos	DD2 DD5 ablations_2 feature files and segmented movies\Feature files\DD2_onfood_L_2016_10_29__12_48_08___7___5_features.mat	figshare	doi:10.6084/m9.figshare.c.3796345	https://doi.org/10.6084/m9.figshare.c.3796345
DD2_ablated	Tracking of ablated and mock-ablated animals	DD2_ablated_replicate2_7	DD2 DD5 ablations_2 raw videos (DD2/DD5)\DD2_onfood_L_2016_10_29__13_13_31___6___6.avi	figshare	doi:10.6084/m9.figshare.c.3796345	https://doi.org/10.6084/m9.figshare.c.3796345	Analysis of tracking videos	Left	0.180215747	DD2 DD5 ablations_2 feature files and segmented movies\Segmented movie files\DD2_onfood_L_2016_10_29__13_13_31___6___6_seg.avi	figshare	doi:10.6084/m9.figshare.c.3796345	https://doi.org/10.6084/m9.figshare.c.3796345	Analysis of tracking videos	DD2 DD5 ablations_2 feature files and segmented movies\Feature files\DD2_onfood_L_2016_10_29__13_13_31___6___6_features.mat	figshare	doi:10.6084/m9.figshare.c.3796345	https://doi.org/10.6084/m9.figshare.c.3796345
DD2_ablated	Tracking of ablated and mock-ablated animals	DD2_ablated_replicate2_8	DD2 DD5 ablations_2 raw videos (DD2/DD5)\DD2_onfood_L_2016_10_29__13_38_14___5___7.avi	figshare	doi:10.6084/m9.figshare.c.3796345	https://doi.org/10.6084/m9.figshare.c.3796345	Analysis of tracking videos	Left	0.069235044	DD2 DD5 ablations_2 feature files and segmented movies\Segmented movie files\DD2_onfood_L_2016_10_29__13_38_14___5___7_seg.avi	figshare	doi:10.6084/m9.figshare.c.3796345	https://doi.org/10.6084/m9.figshare.c.3796345	Analysis of tracking videos	DD2 DD5 ablations_2 feature files and segmented movies\Feature files\DD2_onfood_L_2016_10_29__13_38_14___5___7_features.mat	figshare	doi:10.6084/m9.figshare.c.3796345	https://doi.org/10.6084/m9.figshare.c.3796345
DD2_ablated	Tracking of ablated and mock-ablated animals	DD2_ablated_replicate2_9	DD2 DD5 ablations_2 raw videos (DD2/DD5)\DD2_onfood_L_2016_10_30__11_05_28___3___1.avi	figshare	doi:10.6084/m9.figshare.c.3796345	https://doi.org/10.6084/m9.figshare.c.3796345	Analysis of tracking videos	Left	0.151768846	DD2 DD5 ablations_2 feature files and segmented movies\Segmented movie files\DD2_onfood_L_2016_10_30__11_05_28___3___1_seg.avi	figshare	doi:10.6084/m9.figshare.c.3796345	https://doi.org/10.6084/m9.figshare.c.3796345	Analysis of tracking videos	DD2 DD5 ablations_2 feature files and segmented movies\Feature files\DD2_onfood_L_2016_10_30__11_05_28___3___1_features.mat	figshare	doi:10.6084/m9.figshare.c.3796345	https://doi.org/10.6084/m9.figshare.c.3796345
DD2_ablated	Tracking of ablated and mock-ablated animals	DD2_ablated_replicate2_10	DD2 DD5 ablations_2 raw videos (DD2/DD5)\DD2_onfood_L_2016_10_30__11_05_39___5___1.avi	figshare	doi:10.6084/m9.figshare.c.3796345	https://doi.org/10.6084/m9.figshare.c.3796345	Analysis of tracking videos	Left	0.046601222	DD2 DD5 ablations_2 feature files and segmented movies\Segmented movie files\DD2_onfood_L_2016_10_30__11_05_39___5___1_seg.avi	figshare	doi:10.6084/m9.figshare.c.3796345	https://doi.org/10.6084/m9.figshare.c.3796345	Analysis of tracking videos	DD2 DD5 ablations_2 feature files and segmented movies\Feature files\DD2_onfood_L_2016_10_30__11_05_39___5___1_features.mat	figshare	doi:10.6084/m9.figshare.c.3796345	https://doi.org/10.6084/m9.figshare.c.3796345
DD2_ablated	Tracking of ablated and mock-ablated animals	DD2_ablated_replicate2_11	DD2 DD5 ablations_2 raw videos (DD2/DD5)\DD2_onfood_L_2016_10_30__11_29_31___6___2.avi	figshare	doi:10.6084/m9.figshare.c.3796345	https://doi.org/10.6084/m9.figshare.c.3796345	Analysis of tracking videos	Left	0.130102986	DD2 DD5 ablations_2 feature files and segmented movies\Segmented movie files\DD2_onfood_L_2016_10_30__11_29_31___6___2_seg.avi	figshare	doi:10.6084/m9.figshare.c.3796345	https://doi.org/10.6084/m9.figshare.c.3796345	Analysis of tracking videos	DD2 DD5 ablations_2 feature files and segmented movies\Feature files\DD2_onfood_L_2016_10_30__11_29_31___6___2_features.mat	figshare	doi:10.6084/m9.figshare.c.3796345	https://doi.org/10.6084/m9.figshare.c.3796345
DD2_ablated	Tracking of ablated and mock-ablated animals	DD2_ablated_replicate2_12	DD2 DD5 ablations_2 raw videos (DD2/DD5)\DD2_onfood_L_2016_10_30__11_29_43___4___2.avi	figshare	doi:10.6084/m9.figshare.c.3796345	https://doi.org/10.6084/m9.figshare.c.3796345	Analysis of tracking videos	Left	0.012299029	DD2 DD5 ablations_2 feature files and segmented movies\Segmented movie files\DD2_onfood_L_2016_10_30__11_29_43___4___2_seg.avi	figshare	doi:10.6084/m9.figshare.c.3796345	https://doi.org/10.6084/m9.figshare.c.3796345	Analysis of tracking videos	DD2 DD5 ablations_2 feature files and segmented movies\Feature files\DD2_onfood_L_2016_10_30__11_29_43___4___2_features.mat	figshare	doi:10.6084/m9.figshare.c.3796345	https://doi.org/10.6084/m9.figshare.c.3796345
DD2_ablated	Tracking of ablated and mock-ablated animals	DD2_ablated_replicate2_13	DD2 DD5 ablations_2 raw videos (DD2/DD5)\DD2_onfood_L_2016_10_30__11_52_16___1___3.avi	figshare	doi:10.6084/m9.figshare.c.3796345	https://doi.org/10.6084/m9.figshare.c.3796345	Analysis of tracking videos	Left	0.004170142	DD2 DD5 ablations_2 feature files and segmented movies\Segmented movie files\DD2_onfood_L_2016_10_30__11_52_16___1___3_seg.avi	figshare	doi:10.6084/m9.figshare.c.3796345	https://doi.org/10.6084/m9.figshare.c.3796345	Analysis of tracking videos	DD2 DD5 ablations_2 feature files and segmented movies\Feature files\DD2_onfood_L_2016_10_30__11_52_16___1___3_features.mat	figshare	doi:10.6084/m9.figshare.c.3796345	https://doi.org/10.6084/m9.figshare.c.3796345
DD2_ablated	Tracking of ablated and mock-ablated animals	DD2_ablated_replicate2_14	DD2 DD5 ablations_2 raw videos (DD2/DD5)\DD2_onfood_L_2016_10_30__11_52_33___5___3.avi	figshare	doi:10.6084/m9.figshare.c.3796345	https://doi.org/10.6084/m9.figshare.c.3796345	Analysis of tracking videos	Left	0.004630659	DD2 DD5 ablations_2 feature files and segmented movies\Segmented movie files\DD2_onfood_L_2016_10_30__11_52_33___5___3_seg.avi	figshare	doi:10.6084/m9.figshare.c.3796345	https://doi.org/10.6084/m9.figshare.c.3796345	Analysis of tracking videos	DD2 DD5 ablations_2 feature files and segmented movies\Feature files\DD2_onfood_L_2016_10_30__11_52_33___5___3_features.mat	figshare	doi:10.6084/m9.figshare.c.3796345	https://doi.org/10.6084/m9.figshare.c.3796345
DD2_ablated	Tracking of ablated and mock-ablated animals	DD2_ablated_replicate2_15	DD2 DD5 ablations_2 raw videos (DD2/DD5)\DD2_onfood_L_2016_10_30__12_13_59___4___4.avi	figshare	doi:10.6084/m9.figshare.c.3796345	https://doi.org/10.6084/m9.figshare.c.3796345	Analysis of tracking videos	Left	0.116910539	DD2 DD5 ablations_2 feature files and segmented movies\Segmented movie files\DD2_onfood_L_2016_10_30__12_13_59___4___4_seg.avi	figshare	doi:10.6084/m9.figshare.c.3796345	https://doi.org/10.6084/m9.figshare.c.3796345	Analysis of tracking videos	DD2 DD5 ablations_2 feature files and segmented movies\Feature files\DD2_onfood_L_2016_10_30__12_13_59___4___4_features.mat	figshare	doi:10.6084/m9.figshare.c.3796345	https://doi.org/10.6084/m9.figshare.c.3796345
DD2_ablated	Tracking of ablated and mock-ablated animals	DD2_ablated_replicate2_16	DD2 DD5 ablations_2 raw videos (DD2/DD5)\DD2_onfood_L_2016_10_30__12_14_07___8___4.avi	figshare	doi:10.6084/m9.figshare.c.3796345	https://doi.org/10.6084/m9.figshare.c.3796345	Analysis of tracking videos	Left	0.026449342	DD2 DD5 ablations_2 feature files and segmented movies\Segmented movie files\DD2_onfood_L_2016_10_30__12_14_07___8___4_seg.avi	figshare	doi:10.6084/m9.figshare.c.3796345	https://doi.org/10.6084/m9.figshare.c.3796345	Analysis of tracking videos	DD2 DD5 ablations_2 feature files and segmented movies\Feature files\DD2_onfood_L_2016_10_30__12_14_07___8___4_features.mat	figshare	doi:10.6084/m9.figshare.c.3796345	https://doi.org/10.6084/m9.figshare.c.3796345
DD2_ablated	Tracking of ablated and mock-ablated animals	DD2_ablated_replicate2_17	DD2 DD5 ablations_2 raw videos (DD2/DD5)\DD2_onfood_L_2016_10_30__12_43_01___5___5.avi	figshare	doi:10.6084/m9.figshare.c.3796345	https://doi.org/10.6084/m9.figshare.c.3796345	Analysis of tracking videos	Left	0.008964623	DD2 DD5 ablations_2 feature files and segmented movies\Segmented movie files\DD2_onfood_L_2016_10_30__12_43_01___5___5_seg.avi	figshare	doi:10.6084/m9.figshare.c.3796345	https://doi.org/10.6084/m9.figshare.c.3796345	Analysis of tracking videos	DD2 DD5 ablations_2 feature files and segmented movies\Feature files\DD2_onfood_L_2016_10_30__12_43_01___5___5_features.mat	figshare	doi:10.6084/m9.figshare.c.3796345	https://doi.org/10.6084/m9.figshare.c.3796345
DD2_ablated	Tracking of ablated and mock-ablated animals	DD2_ablated_replicate2_18	DD2 DD5 ablations_2 raw videos (DD2/DD5)\DD2_onfood_L_2016_10_30__12_43_06___6___5.avi	figshare	doi:10.6084/m9.figshare.c.3796345	https://doi.org/10.6084/m9.figshare.c.3796345	Analysis of tracking videos	Left	0.048010669	DD2 DD5 ablations_2 feature files and segmented movies\Segmented movie files\DD2_onfood_L_2016_10_30__12_43_06___6___5_seg.avi	figshare	doi:10.6084/m9.figshare.c.3796345	https://doi.org/10.6084/m9.figshare.c.3796345	Analysis of tracking videos	DD2 DD5 ablations_2 feature files and segmented movies\Feature files\DD2_onfood_L_2016_10_30__12_43_06___6___5_features.mat	figshare	doi:10.6084/m9.figshare.c.3796345	https://doi.org/10.6084/m9.figshare.c.3796345
DD2_ablated	Tracking of ablated and mock-ablated animals	DD2_ablated_replicate2_19	DD2 DD5 ablations_2 raw videos (DD2/DD5)\DD2_onfood_R_2016_10_29__10_44_33___6___1.avi	figshare	doi:10.6084/m9.figshare.c.3796345	https://doi.org/10.6084/m9.figshare.c.3796345	Analysis of tracking videos	Right	0.016262873	DD2 DD5 ablations_2 feature files and segmented movies\Segmented movie files\DD2_onfood_R_2016_10_29__10_44_33___6___1_seg.avi	figshare	doi:10.6084/m9.figshare.c.3796345	https://doi.org/10.6084/m9.figshare.c.3796345	Analysis of tracking videos	DD2 DD5 ablations_2 feature files and segmented movies\Feature files\DD2_onfood_R_2016_10_29__10_44_33___6___1_features.mat	figshare	doi:10.6084/m9.figshare.c.3796345	https://doi.org/10.6084/m9.figshare.c.3796345
DD2_ablated	Tracking of ablated and mock-ablated animals	DD2_ablated_replicate2_20	DD2 DD5 ablations_2 raw videos (DD2/DD5)\DD2_onfood_R_2016_10_29__11_52_00___5___3.avi	figshare	doi:10.6084/m9.figshare.c.3796345	https://doi.org/10.6084/m9.figshare.c.3796345	Analysis of tracking videos	Right	0.051900422	DD2 DD5 ablations_2 feature files and segmented movies\Segmented movie files\DD2_onfood_R_2016_10_29__11_52_00___5___3_seg.avi	figshare	doi:10.6084/m9.figshare.c.3796345	https://doi.org/10.6084/m9.figshare.c.3796345	Analysis of tracking videos	DD2 DD5 ablations_2 feature files and segmented movies\Feature files\DD2_onfood_R_2016_10_29__11_52_00___5___3_features.mat	figshare	doi:10.6084/m9.figshare.c.3796345	https://doi.org/10.6084/m9.figshare.c.3796345
DD2_ablated	Tracking of ablated and mock-ablated animals	DD2_ablated_replicate2_21	DD2 DD5 ablations_2 raw videos (DD2/DD5)\DD2_onfood_R_2016_10_29__11_52_10___7___3.avi	figshare	doi:10.6084/m9.figshare.c.3796345	https://doi.org/10.6084/m9.figshare.c.3796345	Analysis of tracking videos	Right	0.012261984	DD2 DD5 ablations_2 feature files and segmented movies\Segmented movie files\DD2_onfood_R_2016_10_29__11_52_10___7___3_seg.avi	figshare	doi:10.6084/m9.figshare.c.3796345	https://doi.org/10.6084/m9.figshare.c.3796345	Analysis of tracking videos	DD2 DD5 ablations_2 feature files and segmented movies\Feature files\DD2_onfood_R_2016_10_29__11_52_10___7___3_features.mat	figshare	doi:10.6084/m9.figshare.c.3796345	https://doi.org/10.6084/m9.figshare.c.3796345
DD2_ablated	Tracking of ablated and mock-ablated animals	DD2_ablated_replicate2_22	DD2 DD5 ablations_2 raw videos (DD2/DD5)\DD2_onfood_R_2016_10_29__12_24_18___8___4.avi	figshare	doi:10.6084/m9.figshare.c.3796345	https://doi.org/10.6084/m9.figshare.c.3796345	Analysis of tracking videos	Right	0.007038601	DD2 DD5 ablations_2 feature files and segmented movies\Segmented movie files\DD2_onfood_R_2016_10_29__12_24_18___8___4_seg.avi	figshare	doi:10.6084/m9.figshare.c.3796345	https://doi.org/10.6084/m9.figshare.c.3796345	Analysis of tracking videos	DD2 DD5 ablations_2 feature files and segmented movies\Feature files\DD2_onfood_R_2016_10_29__12_24_18___8___4_features.mat	figshare	doi:10.6084/m9.figshare.c.3796345	https://doi.org/10.6084/m9.figshare.c.3796345
DD2_ablated	Tracking of ablated and mock-ablated animals	DD2_ablated_replicate2_23	DD2 DD5 ablations_2 raw videos (DD2/DD5)\DD2_onfood_R_2016_10_29__12_47_42___1___5.avi	figshare	doi:10.6084/m9.figshare.c.3796345	https://doi.org/10.6084/m9.figshare.c.3796345	Analysis of tracking videos	Right	0.082533803	DD2 DD5 ablations_2 feature files and segmented movies\Segmented movie files\DD2_onfood_R_2016_10_29__12_47_42___1___5_seg.avi	figshare	doi:10.6084/m9.figshare.c.3796345	https://doi.org/10.6084/m9.figshare.c.3796345	Analysis of tracking videos	DD2 DD5 ablations_2 feature files and segmented movies\Feature files\DD2_onfood_R_2016_10_29__12_47_42___1___5_features.mat	figshare	doi:10.6084/m9.figshare.c.3796345	https://doi.org/10.6084/m9.figshare.c.3796345
DD2_ablated	Tracking of ablated and mock-ablated animals	DD2_ablated_replicate2_24	DD2 DD5 ablations_2 raw videos (DD2/DD5)\DD2_onfood_R_2016_10_29__13_13_17___3___6.avi	figshare	doi:10.6084/m9.figshare.c.3796345	https://doi.org/10.6084/m9.figshare.c.3796345	Analysis of tracking videos	Right	0.119063496	DD2 DD5 ablations_2 feature files and segmented movies\Segmented movie files\DD2_onfood_R_2016_10_29__13_13_17___3___6_seg.avi	figshare	doi:10.6084/m9.figshare.c.3796345	https://doi.org/10.6084/m9.figshare.c.3796345	Analysis of tracking videos	DD2 DD5 ablations_2 feature files and segmented movies\Feature files\DD2_onfood_R_2016_10_29__13_13_17___3___6_features.mat	figshare	doi:10.6084/m9.figshare.c.3796345	https://doi.org/10.6084/m9.figshare.c.3796345
DD2_ablated	Tracking of ablated and mock-ablated animals	DD2_ablated_replicate2_25	DD2 DD5 ablations_2 raw videos (DD2/DD5)\DD2_onfood_R_2016_10_29__13_13_38___4___6.avi	figshare	doi:10.6084/m9.figshare.c.3796345	https://doi.org/10.6084/m9.figshare.c.3796345	Analysis of tracking videos	Right	0.027337383	DD2 DD5 ablations_2 feature files and segmented movies\Segmented movie files\DD2_onfood_R_2016_10_29__13_13_38___4___6_seg.avi	figshare	doi:10.6084/m9.figshare.c.3796345	https://doi.org/10.6084/m9.figshare.c.3796345	Analysis of tracking videos	DD2 DD5 ablations_2 feature files and segmented movies\Feature files\DD2_onfood_R_2016_10_29__13_13_38___4___6_features.mat	figshare	doi:10.6084/m9.figshare.c.3796345	https://doi.org/10.6084/m9.figshare.c.3796345
DD2_ablated	Tracking of ablated and mock-ablated animals	DD2_ablated_replicate2_26	DD2 DD5 ablations_2 raw videos (DD2/DD5)\DD2_onfood_R_2016_10_29__13_38_04___1___6.avi	figshare	doi:10.6084/m9.figshare.c.3796345	https://doi.org/10.6084/m9.figshare.c.3796345	Analysis of tracking videos	Right	0.056568126	DD2 DD5 ablations_2 feature files and segmented movies\Segmented movie files\DD2_onfood_R_2016_10_29__13_38_04___1___6_seg.avi	figshare	doi:10.6084/m9.figshare.c.3796345	https://doi.org/10.6084/m9.figshare.c.3796345	Analysis of tracking videos	DD2 DD5 ablations_2 feature files and segmented movies\Feature files\DD2_onfood_R_2016_10_29__13_38_04___1___6_features.mat	figshare	doi:10.6084/m9.figshare.c.3796345	https://doi.org/10.6084/m9.figshare.c.3796345
DD2_ablated	Tracking of ablated and mock-ablated animals	DD2_ablated_replicate2_27	DD2 DD5 ablations_2 raw videos (DD2/DD5)\DD2_onfood_R_2016_10_30__11_29_43___8___2.avi	figshare	doi:10.6084/m9.figshare.c.3796345	https://doi.org/10.6084/m9.figshare.c.3796345	Analysis of tracking videos	Right	0.070383404	DD2 DD5 ablations_2 feature files and segmented movies\Segmented movie files\DD2_onfood_R_2016_10_30__11_29_43___8___2_seg.avi	figshare	doi:10.6084/m9.figshare.c.3796345	https://doi.org/10.6084/m9.figshare.c.3796345	Analysis of tracking videos	DD2 DD5 ablations_2 feature files and segmented movies\Feature files\DD2_onfood_R_2016_10_30__11_29_43___8___2_features.mat	figshare	doi:10.6084/m9.figshare.c.3796345	https://doi.org/10.6084/m9.figshare.c.3796345
DD2_ablated	Tracking of ablated and mock-ablated animals	DD2_ablated_replicate2_28	DD2 DD5 ablations_2 raw videos (DD2/DD5)\DD2_onfood_R_2016_10_30__12_13_57___7___4.avi	figshare	doi:10.6084/m9.figshare.c.3796345	https://doi.org/10.6084/m9.figshare.c.3796345	Analysis of tracking videos	Right	0.022798043	DD2 DD5 ablations_2 feature files and segmented movies\Segmented movie files\DD2_onfood_R_2016_10_30__12_13_57___7___4_seg.avi	figshare	doi:10.6084/m9.figshare.c.3796345	https://doi.org/10.6084/m9.figshare.c.3796345	Analysis of tracking videos	DD2 DD5 ablations_2 feature files and segmented movies\Feature files\DD2_onfood_R_2016_10_30__12_13_57___7___4_features.mat	figshare	doi:10.6084/m9.figshare.c.3796345	https://doi.org/10.6084/m9.figshare.c.3796345
DD2_ablated	Tracking of ablated and mock-ablated animals	DD2_ablated_replicate2_29	DD2 DD5 ablations_2 raw videos (DD2/DD5)\DD2_onfood_R_2016_10_30__12_43_10___7___5.avi	figshare	doi:10.6084/m9.figshare.c.3796345	https://doi.org/10.6084/m9.figshare.c.3796345	Analysis of tracking videos	Right	0.037971401	DD2 DD5 ablations_2 feature files and segmented movies\Segmented movie files\DD2_onfood_R_2016_10_30__12_43_10___7___5_seg.avi	figshare	doi:10.6084/m9.figshare.c.3796345	https://doi.org/10.6084/m9.figshare.c.3796345	Analysis of tracking videos	DD2 DD5 ablations_2 feature files and segmented movies\Feature files\DD2_onfood_R_2016_10_30__12_43_10___7___5_features.mat	figshare	doi:10.6084/m9.figshare.c.3796345	https://doi.org/10.6084/m9.figshare.c.3796345
DD5_ablated	Tracking of ablated and mock-ablated animals	DD5_ablated_replicate2_1	DD2 DD5 ablations_2 raw videos (DD2/DD5)\DD5_onfood_L_2016_10_29__11_18_53___4___2.avi	figshare	doi:10.6084/m9.figshare.c.3796345	https://doi.org/10.6084/m9.figshare.c.3796345	Analysis of tracking videos	Left	0.025633427	DD2 DD5 ablations_2 feature files and segmented movies\Segmented movie files\DD5_onfood_L_2016_10_29__11_18_53___4___2_seg.avi	figshare	doi:10.6084/m9.figshare.c.3796345	https://doi.org/10.6084/m9.figshare.c.3796345	Analysis of tracking videos	DD2 DD5 ablations_2 feature files and segmented movies\Feature files\DD5_onfood_L_2016_10_29__11_18_53___4___2_features.mat	figshare	doi:10.6084/m9.figshare.c.3796345	https://doi.org/10.6084/m9.figshare.c.3796345
DD5_ablated	Tracking of ablated and mock-ablated animals	DD5_ablated_replicate2_2	DD2 DD5 ablations_2 raw videos (DD2/DD5)\DD5_onfood_L_2016_10_29__11_51_48___1___3.avi	figshare	doi:10.6084/m9.figshare.c.3796345	https://doi.org/10.6084/m9.figshare.c.3796345	Analysis of tracking videos	Left	0.087278655	DD2 DD5 ablations_2 feature files and segmented movies\Segmented movie files\DD5_onfood_L_2016_10_29__11_51_48___1___3_seg.avi	figshare	doi:10.6084/m9.figshare.c.3796345	https://doi.org/10.6084/m9.figshare.c.3796345	Analysis of tracking videos	DD2 DD5 ablations_2 feature files and segmented movies\Feature files\DD5_onfood_L_2016_10_29__11_51_48___1___3_features.mat	figshare	doi:10.6084/m9.figshare.c.3796345	https://doi.org/10.6084/m9.figshare.c.3796345
DD5_ablated	Tracking of ablated and mock-ablated animals	DD5_ablated_replicate2_3	DD2 DD5 ablations_2 raw videos (DD2/DD5)\DD5_onfood_L_2016_10_29__11_51_52___3___3.avi	figshare	doi:10.6084/m9.figshare.c.3796345	https://doi.org/10.6084/m9.figshare.c.3796345	Analysis of tracking videos	Left	0.03052304	DD2 DD5 ablations_2 feature files and segmented movies\Segmented movie files\DD5_onfood_L_2016_10_29__11_51_52___3___3_seg.avi	figshare	doi:10.6084/m9.figshare.c.3796345	https://doi.org/10.6084/m9.figshare.c.3796345	Analysis of tracking videos	DD2 DD5 ablations_2 feature files and segmented movies\Feature files\DD5_onfood_L_2016_10_29__11_51_52___3___3_features.mat	figshare	doi:10.6084/m9.figshare.c.3796345	https://doi.org/10.6084/m9.figshare.c.3796345
DD5_ablated	Tracking of ablated and mock-ablated animals	DD5_ablated_replicate2_4	DD2 DD5 ablations_2 raw videos (DD2/DD5)\DD5_onfood_L_2016_10_29__12_48_08___4___5.avi	figshare	doi:10.6084/m9.figshare.c.3796345	https://doi.org/10.6084/m9.figshare.c.3796345	Analysis of tracking videos	Left	0.04415469	DD2 DD5 ablations_2 feature files and segmented movies\Segmented movie files\DD5_onfood_L_2016_10_29__12_48_08___4___5_seg.avi	figshare	doi:10.6084/m9.figshare.c.3796345	https://doi.org/10.6084/m9.figshare.c.3796345	Analysis of tracking videos	DD2 DD5 ablations_2 feature files and segmented movies\Feature files\DD5_onfood_L_2016_10_29__12_48_08___4___5_features.mat	figshare	doi:10.6084/m9.figshare.c.3796345	https://doi.org/10.6084/m9.figshare.c.3796345
DD5_ablated	Tracking of ablated and mock-ablated animals	DD5_ablated_replicate2_5	DD2 DD5 ablations_2 raw videos (DD2/DD5)\DD5_onfood_L_2016_10_29__13_13_25___5___6.avi	figshare	doi:10.6084/m9.figshare.c.3796345	https://doi.org/10.6084/m9.figshare.c.3796345	Analysis of tracking videos	Left	0.052530192	DD2 DD5 ablations_2 feature files and segmented movies\Segmented movie files\DD5_onfood_L_2016_10_29__13_13_25___5___6_seg.avi	figshare	doi:10.6084/m9.figshare.c.3796345	https://doi.org/10.6084/m9.figshare.c.3796345	Analysis of tracking videos	DD2 DD5 ablations_2 feature files and segmented movies\Feature files\DD5_onfood_L_2016_10_29__13_13_25___5___6_features.mat	figshare	doi:10.6084/m9.figshare.c.3796345	https://doi.org/10.6084/m9.figshare.c.3796345
DD5_ablated	Tracking of ablated and mock-ablated animals	DD5_ablated_replicate2_6	DD2 DD5 ablations_2 raw videos (DD2/DD5)\DD5_onfood_L_2016_10_29__13_38_08___3___7.avi	figshare	doi:10.6084/m9.figshare.c.3796345	https://doi.org/10.6084/m9.figshare.c.3796345	Analysis of tracking videos	Left	0.070084457	DD2 DD5 ablations_2 feature files and segmented movies\Segmented movie files\DD5_onfood_L_2016_10_29__13_38_08___3___7_seg.avi	figshare	doi:10.6084/m9.figshare.c.3796345	https://doi.org/10.6084/m9.figshare.c.3796345	Analysis of tracking videos	DD2 DD5 ablations_2 feature files and segmented movies\Feature files\DD5_onfood_L_2016_10_29__13_38_08___3___7_features.mat	figshare	doi:10.6084/m9.figshare.c.3796345	https://doi.org/10.6084/m9.figshare.c.3796345
DD5_ablated	Tracking of ablated and mock-ablated animals	DD5_ablated_replicate2_7	DD2 DD5 ablations_2 raw videos (DD2/DD5)\DD5_onfood_L_2016_10_30__11_05_46___7___1.avi	figshare	doi:10.6084/m9.figshare.c.3796345	https://doi.org/10.6084/m9.figshare.c.3796345	Analysis of tracking videos	Left	0.087133007	DD2 DD5 ablations_2 feature files and segmented movies\Segmented movie files\DD5_onfood_L_2016_10_30__11_05_46___7___1_seg.avi	figshare	doi:10.6084/m9.figshare.c.3796345	https://doi.org/10.6084/m9.figshare.c.3796345	Analysis of tracking videos	DD2 DD5 ablations_2 feature files and segmented movies\Feature files\DD5_onfood_L_2016_10_30__11_05_46___7___1_features.mat	figshare	doi:10.6084/m9.figshare.c.3796345	https://doi.org/10.6084/m9.figshare.c.3796345
DD5_ablated	Tracking of ablated and mock-ablated animals	DD5_ablated_replicate2_8	DD2 DD5 ablations_2 raw videos (DD2/DD5)\DD5_onfood_L_2016_10_30__11_05_53___8___1.avi	figshare	doi:10.6084/m9.figshare.c.3796345	https://doi.org/10.6084/m9.figshare.c.3796345	Analysis of tracking videos	Left	0.071460325	DD2 DD5 ablations_2 feature files and segmented movies\Segmented movie files\DD5_onfood_L_2016_10_30__11_05_53___8___1_seg.avi	figshare	doi:10.6084/m9.figshare.c.3796345	https://doi.org/10.6084/m9.figshare.c.3796345	Analysis of tracking videos	DD2 DD5 ablations_2 feature files and segmented movies\Feature files\DD5_onfood_L_2016_10_30__11_05_53___8___1_features.mat	figshare	doi:10.6084/m9.figshare.c.3796345	https://doi.org/10.6084/m9.figshare.c.3796345
DD5_ablated	Tracking of ablated and mock-ablated animals	DD5_ablated_replicate2_9	DD2 DD5 ablations_2 raw videos (DD2/DD5)\DD5_onfood_L_2016_10_30__11_52_21___3___3.avi	figshare	doi:10.6084/m9.figshare.c.3796345	https://doi.org/10.6084/m9.figshare.c.3796345	Analysis of tracking videos	Left	0.069015337	DD2 DD5 ablations_2 feature files and segmented movies\Segmented movie files\DD5_onfood_L_2016_10_30__11_52_21___3___3_seg.avi	figshare	doi:10.6084/m9.figshare.c.3796345	https://doi.org/10.6084/m9.figshare.c.3796345	Analysis of tracking videos	DD2 DD5 ablations_2 feature files and segmented movies\Feature files\DD5_onfood_L_2016_10_30__11_52_21___3___3_features.mat	figshare	doi:10.6084/m9.figshare.c.3796345	https://doi.org/10.6084/m9.figshare.c.3796345
DD5_ablated	Tracking of ablated and mock-ablated animals	DD5_ablated_replicate2_10	DD2 DD5 ablations_2 raw videos (DD2/DD5)\DD5_onfood_L_2016_10_30__12_13_50___6___4.avi	figshare	doi:10.6084/m9.figshare.c.3796345	https://doi.org/10.6084/m9.figshare.c.3796345	Analysis of tracking videos	Left	0.08352249	DD2 DD5 ablations_2 feature files and segmented movies\Segmented movie files\DD5_onfood_L_2016_10_30__12_13_50___6___4_seg.avi	figshare	doi:10.6084/m9.figshare.c.3796345	https://doi.org/10.6084/m9.figshare.c.3796345	Analysis of tracking videos	DD2 DD5 ablations_2 feature files and segmented movies\Feature files\DD5_onfood_L_2016_10_30__12_13_50___6___4_features.mat	figshare	doi:10.6084/m9.figshare.c.3796345	https://doi.org/10.6084/m9.figshare.c.3796345
DD5_ablated	Tracking of ablated and mock-ablated animals	DD5_ablated_replicate2_11	DD2 DD5 ablations_2 raw videos (DD2/DD5)\DD5_onfood_R_2016_10_29__10_44_55___7___1.avi	figshare	doi:10.6084/m9.figshare.c.3796345	https://doi.org/10.6084/m9.figshare.c.3796345	Analysis of tracking videos	Right	0.031708401	DD2 DD5 ablations_2 feature files and segmented movies\Segmented movie files\DD5_onfood_R_2016_10_29__10_44_55___7___1_seg.avi	figshare	doi:10.6084/m9.figshare.c.3796345	https://doi.org/10.6084/m9.figshare.c.3796345	Analysis of tracking videos	DD2 DD5 ablations_2 feature files and segmented movies\Feature files\DD5_onfood_R_2016_10_29__10_44_55___7___1_features.mat	figshare	doi:10.6084/m9.figshare.c.3796345	https://doi.org/10.6084/m9.figshare.c.3796345
DD5_ablated	Tracking of ablated and mock-ablated animals	DD5_ablated_replicate2_12	DD2 DD5 ablations_2 raw videos (DD2/DD5)\DD5_onfood_R_2016_10_29__10_45_03___8___1.avi	figshare	doi:10.6084/m9.figshare.c.3796345	https://doi.org/10.6084/m9.figshare.c.3796345	Analysis of tracking videos	Right	0.027895088	DD2 DD5 ablations_2 feature files and segmented movies\Segmented movie files\DD5_onfood_R_2016_10_29__10_45_03___8___1_seg.avi	figshare	doi:10.6084/m9.figshare.c.3796345	https://doi.org/10.6084/m9.figshare.c.3796345	Analysis of tracking videos	DD2 DD5 ablations_2 feature files and segmented movies\Feature files\DD5_onfood_R_2016_10_29__10_45_03___8___1_features.mat	figshare	doi:10.6084/m9.figshare.c.3796345	https://doi.org/10.6084/m9.figshare.c.3796345
DD5_ablated	Tracking of ablated and mock-ablated animals	DD5_ablated_replicate2_13	DD2 DD5 ablations_2 raw videos (DD2/DD5)\DD5_onfood_R_2016_10_29__11_18_39___5___2.avi	figshare	doi:10.6084/m9.figshare.c.3796345	https://doi.org/10.6084/m9.figshare.c.3796345	Analysis of tracking videos	Right	0.020461496	DD2 DD5 ablations_2 feature files and segmented movies\Segmented movie files\DD5_onfood_R_2016_10_29__11_18_39___5___2_seg.avi	figshare	doi:10.6084/m9.figshare.c.3796345	https://doi.org/10.6084/m9.figshare.c.3796345	Analysis of tracking videos	DD2 DD5 ablations_2 feature files and segmented movies\Feature files\DD5_onfood_R_2016_10_29__11_18_39___5___2_features.mat	figshare	doi:10.6084/m9.figshare.c.3796345	https://doi.org/10.6084/m9.figshare.c.3796345
DD5_ablated	Tracking of ablated and mock-ablated animals	DD5_ablated_replicate2_14	DD2 DD5 ablations_2 raw videos (DD2/DD5)\DD5_onfood_R_2016_10_29__11_18_49___7___2.avi	figshare	doi:10.6084/m9.figshare.c.3796345	https://doi.org/10.6084/m9.figshare.c.3796345	Analysis of tracking videos	Right	0.116766689	DD2 DD5 ablations_2 feature files and segmented movies\Segmented movie files\DD5_onfood_R_2016_10_29__11_18_49___7___2_seg.avi	figshare	doi:10.6084/m9.figshare.c.3796345	https://doi.org/10.6084/m9.figshare.c.3796345	Analysis of tracking videos	DD2 DD5 ablations_2 feature files and segmented movies\Feature files\DD5_onfood_R_2016_10_29__11_18_49___7___2_features.mat	figshare	doi:10.6084/m9.figshare.c.3796345	https://doi.org/10.6084/m9.figshare.c.3796345
DD5_ablated	Tracking of ablated and mock-ablated animals	DD5_ablated_replicate2_15	DD2 DD5 ablations_2 raw videos (DD2/DD5)\DD5_onfood_R_2016_10_29__12_23_51___3___4.avi	figshare	doi:10.6084/m9.figshare.c.3796345	https://doi.org/10.6084/m9.figshare.c.3796345	Analysis of tracking videos	Right	0.139988887	DD2 DD5 ablations_2 feature files and segmented movies\Segmented movie files\DD5_onfood_R_2016_10_29__12_23_51___3___4_seg.avi	figshare	doi:10.6084/m9.figshare.c.3796345	https://doi.org/10.6084/m9.figshare.c.3796345	Analysis of tracking videos	DD2 DD5 ablations_2 feature files and segmented movies\Feature files\DD5_onfood_R_2016_10_29__12_23_51___3___4_features.mat	figshare	doi:10.6084/m9.figshare.c.3796345	https://doi.org/10.6084/m9.figshare.c.3796345
DD5_ablated	Tracking of ablated and mock-ablated animals	DD5_ablated_replicate2_16	DD2 DD5 ablations_2 raw videos (DD2/DD5)\DD5_onfood_R_2016_10_29__12_24_12___4___4.avi	figshare	doi:10.6084/m9.figshare.c.3796345	https://doi.org/10.6084/m9.figshare.c.3796345	Analysis of tracking videos	Right	0.100726087	DD2 DD5 ablations_2 feature files and segmented movies\Segmented movie files\DD5_onfood_R_2016_10_29__12_24_12___4___4_seg.avi	figshare	doi:10.6084/m9.figshare.c.3796345	https://doi.org/10.6084/m9.figshare.c.3796345	Analysis of tracking videos	DD2 DD5 ablations_2 feature files and segmented movies\Feature files\DD5_onfood_R_2016_10_29__12_24_12___4___4_features.mat	figshare	doi:10.6084/m9.figshare.c.3796345	https://doi.org/10.6084/m9.figshare.c.3796345
DD5_ablated	Tracking of ablated and mock-ablated animals	DD5_ablated_replicate2_17	DD2 DD5 ablations_2 raw videos (DD2/DD5)\DD5_onfood_R_2016_10_29__12_48_02___6___5.avi	figshare	doi:10.6084/m9.figshare.c.3796345	https://doi.org/10.6084/m9.figshare.c.3796345	Analysis of tracking videos	Right	0.055234497	DD2 DD5 ablations_2 feature files and segmented movies\Segmented movie files\DD5_onfood_R_2016_10_29__12_48_02___6___5_seg.avi	figshare	doi:10.6084/m9.figshare.c.3796345	https://doi.org/10.6084/m9.figshare.c.3796345	Analysis of tracking videos	DD2 DD5 ablations_2 feature files and segmented movies\Feature files\DD5_onfood_R_2016_10_29__12_48_02___6___5_features.mat	figshare	doi:10.6084/m9.figshare.c.3796345	https://doi.org/10.6084/m9.figshare.c.3796345
DD5_ablated	Tracking of ablated and mock-ablated animals	DD5_ablated_replicate2_18	DD2 DD5 ablations_2 raw videos (DD2/DD5)\DD5_onfood_R_2016_10_29__12_48_18___8___5.avi	figshare	doi:10.6084/m9.figshare.c.3796345	https://doi.org/10.6084/m9.figshare.c.3796345	Analysis of tracking videos	Right	0.090643058	DD2 DD5 ablations_2 feature files and segmented movies\Segmented movie files\DD5_onfood_R_2016_10_29__12_48_18___8___5_seg.avi	figshare	doi:10.6084/m9.figshare.c.3796345	https://doi.org/10.6084/m9.figshare.c.3796345	Analysis of tracking videos	DD2 DD5 ablations_2 feature files and segmented movies\Feature files\DD5_onfood_R_2016_10_29__12_48_18___8___5_features.mat	figshare	doi:10.6084/m9.figshare.c.3796345	https://doi.org/10.6084/m9.figshare.c.3796345
DD5_ablated	Tracking of ablated and mock-ablated animals	DD5_ablated_replicate2_19	DD2 DD5 ablations_2 raw videos (DD2/DD5)\DD5_onfood_R_2016_10_30__11_29_35___7___2.avi	figshare	doi:10.6084/m9.figshare.c.3796345	https://doi.org/10.6084/m9.figshare.c.3796345	Analysis of tracking videos	Right	0.030749555	DD2 DD5 ablations_2 feature files and segmented movies\Segmented movie files\DD5_onfood_R_2016_10_30__11_29_35___7___2_seg.avi	figshare	doi:10.6084/m9.figshare.c.3796345	https://doi.org/10.6084/m9.figshare.c.3796345	Analysis of tracking videos	DD2 DD5 ablations_2 feature files and segmented movies\Feature files\DD5_onfood_R_2016_10_30__11_29_35___7___2_features.mat	figshare	doi:10.6084/m9.figshare.c.3796345	https://doi.org/10.6084/m9.figshare.c.3796345
DD5_ablated	Tracking of ablated and mock-ablated animals	DD5_ablated_replicate2_20	DD2 DD5 ablations_2 raw videos (DD2/DD5)\DD5_onfood_R_2016_10_30__11_52_43___4___3.avi	figshare	doi:10.6084/m9.figshare.c.3796345	https://doi.org/10.6084/m9.figshare.c.3796345	Analysis of tracking videos	Right	0.07538433	DD2 DD5 ablations_2 feature files and segmented movies\Segmented movie files\DD5_onfood_R_2016_10_30__11_52_43___4___3_seg.avi	figshare	doi:10.6084/m9.figshare.c.3796345	https://doi.org/10.6084/m9.figshare.c.3796345	Analysis of tracking videos	DD2 DD5 ablations_2 feature files and segmented movies\Feature files\DD5_onfood_R_2016_10_30__11_52_43___4___3_features.mat	figshare	doi:10.6084/m9.figshare.c.3796345	https://doi.org/10.6084/m9.figshare.c.3796345
DD5_ablated	Tracking of ablated and mock-ablated animals	DD5_ablated_replicate2_21	DD2 DD5 ablations_2 raw videos (DD2/DD5)\DD5_onfood_R_2016_10_30__12_13_37___3___4.avi	figshare	doi:10.6084/m9.figshare.c.3796345	https://doi.org/10.6084/m9.figshare.c.3796345	Analysis of tracking videos	Right	0.124249833	DD2 DD5 ablations_2 feature files and segmented movies\Segmented movie files\DD5_onfood_R_2016_10_30__12_13_37___3___4_seg.avi	figshare	doi:10.6084/m9.figshare.c.3796345	https://doi.org/10.6084/m9.figshare.c.3796345	Analysis of tracking videos	DD2 DD5 ablations_2 feature files and segmented movies\Feature files\DD5_onfood_R_2016_10_30__12_13_37___3___4_features.mat	figshare	doi:10.6084/m9.figshare.c.3796345	https://doi.org/10.6084/m9.figshare.c.3796345
DD5_ablated	Tracking of ablated and mock-ablated animals	DD5_ablated_replicate2_22	DD2 DD5 ablations_2 raw videos (DD2/DD5)\DD5_onfood_R_2016_10_30__12_42_49___1___5.avi	figshare	doi:10.6084/m9.figshare.c.3796345	https://doi.org/10.6084/m9.figshare.c.3796345	Analysis of tracking videos	Right	0.053234052	DD2 DD5 ablations_2 feature files and segmented movies\Segmented movie files\DD5_onfood_R_2016_10_30__12_42_49___1___5_seg.avi	figshare	doi:10.6084/m9.figshare.c.3796345	https://doi.org/10.6084/m9.figshare.c.3796345	Analysis of tracking videos	DD2 DD5 ablations_2 feature files and segmented movies\Feature files\DD5_onfood_R_2016_10_30__12_42_49___1___5_features.mat	figshare	doi:10.6084/m9.figshare.c.3796345	https://doi.org/10.6084/m9.figshare.c.3796345
mock_DD	Tracking of ablated and mock-ablated animals	DD3/DD4_mock_replicate1_1	DD3 DD4 ablations raw videos (mock/DD3/DD4)\mockDD on food L_2016_11_10__16_13_21___1___1.avi	figshare	doi:10.6084/m9.figshare.c.3796345	https://doi.org/10.6084/m9.figshare.c.3796345	Analysis of tracking videos	Left	0.012039267	DD3 DD4 ablations feature files and segmented movies\Segmented movie files\mockDD on food L_2016_11_10__16_13_21___1___1_seg.avi	figshare	doi:10.6084/m9.figshare.c.3796345	https://doi.org/10.6084/m9.figshare.c.3796345	Analysis of tracking videos	DD3 DD4 ablations feature files and segmented movies\Feature files\mock on food L_2016_11_10__16_13_21___1___1_features.mat	figshare	doi:10.6084/m9.figshare.c.3796345	https://doi.org/10.6084/m9.figshare.c.3796345
mock_DD	Tracking of ablated and mock-ablated animals	DD3/DD4_mock_replicate1_2	DD3 DD4 ablations raw videos (mock/DD3/DD4)\mockDD on food L_2016_11_10__17_02_22___7___3.avi	figshare	doi:10.6084/m9.figshare.c.3796345	https://doi.org/10.6084/m9.figshare.c.3796345	Analysis of tracking videos	Left	0.008853491	DD3 DD4 ablations feature files and segmented movies\Segmented movie files\mockDD on food L_2016_11_10__17_02_22___7___3_seg.avi	figshare	doi:10.6084/m9.figshare.c.3796345	https://doi.org/10.6084/m9.figshare.c.3796345	Analysis of tracking videos	DD3 DD4 ablations feature files and segmented movies\Feature files\mock on food L_2016_11_10__17_02_22___7___3_features.mat	figshare	doi:10.6084/m9.figshare.c.3796345	https://doi.org/10.6084/m9.figshare.c.3796345
mock_DD	Tracking of ablated and mock-ablated animals	DD3/DD4_mock_replicate1_3	DD3 DD4 ablations raw videos (mock/DD3/DD4)\mockDD on food L_2016_11_10__17_24_31___3___4.avi	figshare	doi:10.6084/m9.figshare.c.3796345	https://doi.org/10.6084/m9.figshare.c.3796345	Analysis of tracking videos	Left	0.093805605	DD3 DD4 ablations feature files and segmented movies\Segmented movie files\mockDD on food L_2016_11_10__17_24_31___3___4_seg.avi	figshare	doi:10.6084/m9.figshare.c.3796345	https://doi.org/10.6084/m9.figshare.c.3796345	Analysis of tracking videos	DD3 DD4 ablations feature files and segmented movies\Feature files\mock on food L_2016_11_10__17_24_31___3___4_features.mat	figshare	doi:10.6084/m9.figshare.c.3796345	https://doi.org/10.6084/m9.figshare.c.3796345
mock_DD	Tracking of ablated and mock-ablated animals	DD3/DD4_mock_replicate1_4	DD3 DD4 ablations raw videos (mock/DD3/DD4)\mockDD on food L_2016_11_10__17_24_35___4___4.avi	figshare	doi:10.6084/m9.figshare.c.3796345	https://doi.org/10.6084/m9.figshare.c.3796345	Analysis of tracking videos	Left	0.048786812	DD3 DD4 ablations feature files and segmented movies\Segmented movie files\mockDD on food L_2016_11_10__17_24_35___4___4_seg.avi	figshare	doi:10.6084/m9.figshare.c.3796345	https://doi.org/10.6084/m9.figshare.c.3796345	Analysis of tracking videos	DD3 DD4 ablations feature files and segmented movies\Feature files\mock on food L_2016_11_10__17_24_35___4___4_features.mat	figshare	doi:10.6084/m9.figshare.c.3796345	https://doi.org/10.6084/m9.figshare.c.3796345
mock_DD	Tracking of ablated and mock-ablated animals	DD3/DD4_mock_replicate1_5	DD3 DD4 ablations raw videos (mock/DD3/DD4)\mockDD on food L_2016_11_11__14_39_55___1___1.avi	figshare	doi:10.6084/m9.figshare.c.3796345	https://doi.org/10.6084/m9.figshare.c.3796345	Analysis of tracking videos	Left	0.035302834	DD3 DD4 ablations feature files and segmented movies\Segmented movie files\mockDD on food L_2016_11_11__14_39_55___1___1_seg.avi	figshare	doi:10.6084/m9.figshare.c.3796345	https://doi.org/10.6084/m9.figshare.c.3796345	Analysis of tracking videos	DD3 DD4 ablations feature files and segmented movies\Feature files\mock on food L_2016_11_11__14_39_55___1___1_features.mat	figshare	doi:10.6084/m9.figshare.c.3796345	https://doi.org/10.6084/m9.figshare.c.3796345
mock_DD	Tracking of ablated and mock-ablated animals	DD3/DD4_mock_replicate1_6	DD3 DD4 ablations raw videos (mock/DD3/DD4)\mockDD on food L_2016_11_11__15_42_17___7___3.avi	figshare	doi:10.6084/m9.figshare.c.3796345	https://doi.org/10.6084/m9.figshare.c.3796345	Analysis of tracking videos	Left	0.043230228	DD3 DD4 ablations feature files and segmented movies\Segmented movie files\mockDD on food L_2016_11_11__15_42_17___7___3_seg.avi	figshare	doi:10.6084/m9.figshare.c.3796345	https://doi.org/10.6084/m9.figshare.c.3796345	Analysis of tracking videos	DD3 DD4 ablations feature files and segmented movies\Feature files\mock on food L_2016_11_11__15_42_17___7___3_features.mat	figshare	doi:10.6084/m9.figshare.c.3796345	https://doi.org/10.6084/m9.figshare.c.3796345
mock_DD	Tracking of ablated and mock-ablated animals	DD3/DD4_mock_replicate1_7	DD3 DD4 ablations raw videos (mock/DD3/DD4)\mock on food L_2016_11_11__15_42_23___8___3.avi	figshare	doi:10.6084/m9.figshare.c.3796345	https://doi.org/10.6084/m9.figshare.c.3796345	Analysis of tracking videos	Left	0.013151071	DD3 DD4 ablations feature files and segmented movies\Segmented movie files\mock on food L_2016_11_11__15_42_23___8___3_seg.avi	figshare	doi:10.6084/m9.figshare.c.3796345	https://doi.org/10.6084/m9.figshare.c.3796345	Analysis of tracking videos	DD3 DD4 ablations feature files and segmented movies\Feature files\mock on food L_2016_11_11__15_42_23___8___3_features.mat	figshare	doi:10.6084/m9.figshare.c.3796345	https://doi.org/10.6084/m9.figshare.c.3796345
mock_DD	Tracking of ablated and mock-ablated animals	DD3/DD4_mock_replicate1_8	DD3 DD4 ablations raw videos (mock/DD3/DD4)\mockDD on food L_2016_11_11__16_24_37___5___5.avi	figshare	doi:10.6084/m9.figshare.c.3796345	https://doi.org/10.6084/m9.figshare.c.3796345	Analysis of tracking videos	Left	0.027154182	DD3 DD4 ablations feature files and segmented movies\Segmented movie files\mockDD on food L_2016_11_11__16_24_37___5___5_seg.avi	figshare	doi:10.6084/m9.figshare.c.3796345	https://doi.org/10.6084/m9.figshare.c.3796345	Analysis of tracking videos	DD3 DD4 ablations feature files and segmented movies\Feature files\mock on food L_2016_11_11__16_24_37___5___5_features.mat	figshare	doi:10.6084/m9.figshare.c.3796345	https://doi.org/10.6084/m9.figshare.c.3796345
mock_DD	Tracking of ablated and mock-ablated animals	DD3/DD4_mock_replicate1_9	DD3 DD4 ablations raw videos (mock/DD3/DD4)\mockDD on food L_2016_11_17__09_57_23___1___1.avi	figshare	doi:10.6084/m9.figshare.c.3796345	https://doi.org/10.6084/m9.figshare.c.3796345	Analysis of tracking videos	Left	0.046453047	DD3 DD4 ablations feature files and segmented movies\Segmented movie files\mockDD on food L_2016_11_17__09_57_23___1___1_seg.avi	figshare	doi:10.6084/m9.figshare.c.3796345	https://doi.org/10.6084/m9.figshare.c.3796345	Analysis of tracking videos	DD3 DD4 ablations feature files and segmented movies\Feature files\mock on food L_2016_11_17__09_57_23___1___1_features.mat	figshare	doi:10.6084/m9.figshare.c.3796345	https://doi.org/10.6084/m9.figshare.c.3796345
mock_DD	Tracking of ablated and mock-ablated animals	DD3/DD4_mock_replicate1_10	DD3 DD4 ablations raw videos (mock/DD3/DD4)\mockDD on food L_2016_11_17__10_41_26___4___3.avi	figshare	doi:10.6084/m9.figshare.c.3796345	https://doi.org/10.6084/m9.figshare.c.3796345	Analysis of tracking videos	Left	0.012595392	DD3 DD4 ablations feature files and segmented movies\Segmented movie files\mockDD on food L_2016_11_17__10_41_26___4___3_seg.avi	figshare	doi:10.6084/m9.figshare.c.3796345	https://doi.org/10.6084/m9.figshare.c.3796345	Analysis of tracking videos	DD3 DD4 ablations feature files and segmented movies\Feature files\mock on food L_2016_11_17__10_41_26___4___3_features.mat	figshare	doi:10.6084/m9.figshare.c.3796345	https://doi.org/10.6084/m9.figshare.c.3796345
mock_DD	Tracking of ablated and mock-ablated animals	DD3/DD4_mock_replicate1_11	DD3 DD4 ablations raw videos (mock/DD3/DD4)\mockDD on food R_2016_11_10__16_13_24___3___1.avi	figshare	doi:10.6084/m9.figshare.c.3796345	https://doi.org/10.6084/m9.figshare.c.3796345	Analysis of tracking videos	Right	0.040925267	DD3 DD4 ablations feature files and segmented movies\Segmented movie files\mockDD on food R_2016_11_10__16_13_24___3___1_seg.avi	figshare	doi:10.6084/m9.figshare.c.3796345	https://doi.org/10.6084/m9.figshare.c.3796345	Analysis of tracking videos	DD3 DD4 ablations feature files and segmented movies\Feature files\mock on food R_2016_11_10__16_13_24___3___1_features.mat	figshare	doi:10.6084/m9.figshare.c.3796345	https://doi.org/10.6084/m9.figshare.c.3796345
mock_DD	Tracking of ablated and mock-ablated animals	DD3/DD4_mock_replicate1_12	DD3 DD4 ablations raw videos (mock/DD3/DD4)\mockDD on food R_2016_11_10__16_38_33___4___2.avi	figshare	doi:10.6084/m9.figshare.c.3796345	https://doi.org/10.6084/m9.figshare.c.3796345	Analysis of tracking videos	Right	0.001074273	DD3 DD4 ablations feature files and segmented movies\Segmented movie files\mockDD on food R_2016_11_10__16_38_33___4___2_seg.avi	figshare	doi:10.6084/m9.figshare.c.3796345	https://doi.org/10.6084/m9.figshare.c.3796345	Analysis of tracking videos	DD3 DD4 ablations feature files and segmented movies\Feature files\mock on food R_2016_11_10__16_38_33___4___2_features.mat	figshare	doi:10.6084/m9.figshare.c.3796345	https://doi.org/10.6084/m9.figshare.c.3796345
mock_DD	Tracking of ablated and mock-ablated animals	DD3/DD4_mock_replicate1_13	DD3 DD4 ablations raw videos (mock/DD3/DD4)\mockDD on food R_2016_11_10__17_02_28___8___3.avi	figshare	doi:10.6084/m9.figshare.c.3796345	https://doi.org/10.6084/m9.figshare.c.3796345	Analysis of tracking videos	Right	0.060235608	DD3 DD4 ablations feature files and segmented movies\Segmented movie files\mockDD on food R_2016_11_10__17_02_28___8___3_seg.avi	figshare	doi:10.6084/m9.figshare.c.3796345	https://doi.org/10.6084/m9.figshare.c.3796345	Analysis of tracking videos	DD3 DD4 ablations feature files and segmented movies\Feature files\mock on food R_2016_11_10__17_02_28___8___3_features.mat	figshare	doi:10.6084/m9.figshare.c.3796345	https://doi.org/10.6084/m9.figshare.c.3796345
mock_DD	Tracking of ablated and mock-ablated animals	DD3/DD4_mock_replicate1_14	DD3 DD4 ablations raw videos (mock/DD3/DD4)\mockDD on food R_2016_11_10__17_24_45___6___4.avi	figshare	doi:10.6084/m9.figshare.c.3796345	https://doi.org/10.6084/m9.figshare.c.3796345	Analysis of tracking videos	Right	0.058640489	DD3 DD4 ablations feature files and segmented movies\Segmented movie files\mockDD on food R_2016_11_10__17_24_45___6___4_seg.avi	figshare	doi:10.6084/m9.figshare.c.3796345	https://doi.org/10.6084/m9.figshare.c.3796345	Analysis of tracking videos	DD3 DD4 ablations feature files and segmented movies\Feature files\mock4 on food R_2016_11_10__17_24_45___6___4_features.mat	figshare	doi:10.6084/m9.figshare.c.3796345	https://doi.org/10.6084/m9.figshare.c.3796345
mock_DD	Tracking of ablated and mock-ablated animals	DD3/DD4_mock_replicate1_15	DD3 DD4 ablations raw videos (mock/DD3/DD4)\mockDD on food R_2016_11_11__14_39_56___3___1.avi	figshare	doi:10.6084/m9.figshare.c.3796345	https://doi.org/10.6084/m9.figshare.c.3796345	Analysis of tracking videos	Right	0.053603203	DD3 DD4 ablations feature files and segmented movies\Segmented movie files\mockDD on food R_2016_11_11__14_39_56___3___1_seg.avi	figshare	doi:10.6084/m9.figshare.c.3796345	https://doi.org/10.6084/m9.figshare.c.3796345	Analysis of tracking videos	DD3 DD4 ablations feature files and segmented movies\Feature files\mock on food R_2016_11_11__14_39_56___3___1_features.mat	figshare	doi:10.6084/m9.figshare.c.3796345	https://doi.org/10.6084/m9.figshare.c.3796345
mock_DD	Tracking of ablated and mock-ablated animals	DD3/DD4_mock_replicate1_16	DD3 DD4 ablations raw videos (mock/DD3/DD4)\mockDD on food R_2016_11_11__14_40_02___4___1.avi	figshare	doi:10.6084/m9.figshare.c.3796345	https://doi.org/10.6084/m9.figshare.c.3796345	Analysis of tracking videos	Right	0.032525746	DD3 DD4 ablations feature files and segmented movies\Segmented movie files\mockDD on food R_2016_11_11__14_40_02___4___1_seg.avi	figshare	doi:10.6084/m9.figshare.c.3796345	https://doi.org/10.6084/m9.figshare.c.3796345	Analysis of tracking videos	DD3 DD4 ablations feature files and segmented movies\Feature files\mock on food R_2016_11_11__14_40_02___4___1_features.mat	figshare	doi:10.6084/m9.figshare.c.3796345	https://doi.org/10.6084/m9.figshare.c.3796345
mock_DD	Tracking of ablated and mock-ablated animals	DD3/DD4_mock_replicate1_17	DD3 DD4 ablations raw videos (mock/DD3/DD4)\mockDD on food R_2016_11_11__15_12_13___5___2.avi	figshare	doi:10.6084/m9.figshare.c.3796345	https://doi.org/10.6084/m9.figshare.c.3796345	Analysis of tracking videos	Right	0.10446379	DD3 DD4 ablations feature files and segmented movies\Segmented movie files\mockDD on food R_2016_11_11__15_12_13___5___2_seg.avi	figshare	doi:10.6084/m9.figshare.c.3796345	https://doi.org/10.6084/m9.figshare.c.3796345	Analysis of tracking videos	DD3 DD4 ablations feature files and segmented movies\Feature files\mock on food R_2016_11_11__15_12_13___5___2_features.mat	figshare	doi:10.6084/m9.figshare.c.3796345	https://doi.org/10.6084/m9.figshare.c.3796345
mock_DD	Tracking of ablated and mock-ablated animals	DD3/DD4_mock_replicate1_18	DD3 DD4 ablations raw videos (mock/DD3/DD4)\mockDD on food R_2016_11_11__15_12_21___6___2.avi	figshare	doi:10.6084/m9.figshare.c.3796345	https://doi.org/10.6084/m9.figshare.c.3796345	Analysis of tracking videos	Right	0.049490646	DD3 DD4 ablations feature files and segmented movies\Segmented movie files\mockDD on food R_2016_11_11__15_12_21___6___2_seg.avi	figshare	doi:10.6084/m9.figshare.c.3796345	https://doi.org/10.6084/m9.figshare.c.3796345	Analysis of tracking videos	DD3 DD4 ablations feature files and segmented movies\Feature files\mock on food R_2016_11_11__15_12_21___6___2_features.mat	figshare	doi:10.6084/m9.figshare.c.3796345	https://doi.org/10.6084/m9.figshare.c.3796345
mock_DD	Tracking of ablated and mock-ablated animals	DD3/DD4_mock_replicate1_19	DD3 DD4 ablations raw videos (mock/DD3/DD4)\mockDD on food R_2016_11_11__16_07_25___1___4.avi	figshare	doi:10.6084/m9.figshare.c.3796345	https://doi.org/10.6084/m9.figshare.c.3796345	Analysis of tracking videos	Right	0.031556724	DD3 DD4 ablations feature files and segmented movies\Segmented movie files\mockDD on food R_2016_11_11__16_07_25___1___4_seg.avi	figshare	doi:10.6084/m9.figshare.c.3796345	https://doi.org/10.6084/m9.figshare.c.3796345	Analysis of tracking videos	DD3 DD4 ablations feature files and segmented movies\Feature files\mock on food R_2016_11_11__16_07_25___1___4_features.mat	figshare	doi:10.6084/m9.figshare.c.3796345	https://doi.org/10.6084/m9.figshare.c.3796345
mock_DD	Tracking of ablated and mock-ablated animals	DD3/DD4_mock_replicate1_20	DD3 DD4 ablations raw videos (mock/DD3/DD4)\mockDD on food R_2016_11_11__16_24_44___6___5.avi	figshare	doi:10.6084/m9.figshare.c.3796345	https://doi.org/10.6084/m9.figshare.c.3796345	Analysis of tracking videos	Right	0.107801734	DD3 DD4 ablations feature files and segmented movies\Segmented movie files\mockDD on food R_2016_11_11__16_24_44___6___5_seg.avi	figshare	doi:10.6084/m9.figshare.c.3796345	https://doi.org/10.6084/m9.figshare.c.3796345	Analysis of tracking videos	DD3 DD4 ablations feature files and segmented movies\Feature files\mock on food R_2016_11_11__16_24_44___6___5_features.mat	figshare	doi:10.6084/m9.figshare.c.3796345	https://doi.org/10.6084/m9.figshare.c.3796345
mock_DD	Tracking of ablated and mock-ablated animals	DD3/DD4_mock_replicate1_21	DD3 DD4 ablations raw videos (mock/DD3/DD4)\mockDD on food R_2016_11_11__16_24_45___4___5.avi	figshare	doi:10.6084/m9.figshare.c.3796345	https://doi.org/10.6084/m9.figshare.c.3796345	Analysis of tracking videos	Right	0.062495369	DD3 DD4 ablations feature files and segmented movies\Segmented movie files\mockDD on food R_2016_11_11__16_24_45___4___5_seg.avi	figshare	doi:10.6084/m9.figshare.c.3796345	https://doi.org/10.6084/m9.figshare.c.3796345	Analysis of tracking videos	DD3 DD4 ablations feature files and segmented movies\Feature files\mock on food R_2016_11_11__16_24_45___4___5_features.mat	figshare	doi:10.6084/m9.figshare.c.3796345	https://doi.org/10.6084/m9.figshare.c.3796345
mock_DD	Tracking of ablated and mock-ablated animals	DD3/DD4_mock_replicate1_22	DD3 DD4 ablations raw videos (mock/DD3/DD4)\mockDD on food R_2016_11_17__10_23_11___8___2.avi	figshare	doi:10.6084/m9.figshare.c.3796345	https://doi.org/10.6084/m9.figshare.c.3796345	Analysis of tracking videos	Right	0.019337631	DD3 DD4 ablations feature files and segmented movies\Segmented movie files\mockDD on food R_2016_11_17__10_23_11___8___2_seg.avi	figshare	doi:10.6084/m9.figshare.c.3796345	https://doi.org/10.6084/m9.figshare.c.3796345	Analysis of tracking videos	DD3 DD4 ablations feature files and segmented movies\Feature files\mock on food R_2016_11_17__10_23_11___8___2_features.mat	figshare	doi:10.6084/m9.figshare.c.3796345	https://doi.org/10.6084/m9.figshare.c.3796345
mock_DD	Tracking of ablated and mock-ablated animals	DD3/DD4_mock_replicate1_23	DD3 DD4 ablations raw videos (mock/DD3/DD4)\mockDD on food R_2016_11_17__10_23_20___7___2.avi	figshare	doi:10.6084/m9.figshare.c.3796345	https://doi.org/10.6084/m9.figshare.c.3796345	Analysis of tracking videos	Right	0.061046081	DD3 DD4 ablations feature files and segmented movies\Segmented movie files\mockDD on food R_2016_11_17__10_23_20___7___2_seg.avi	figshare	doi:10.6084/m9.figshare.c.3796345	https://doi.org/10.6084/m9.figshare.c.3796345	Analysis of tracking videos	DD3 DD4 ablations feature files and segmented movies\Feature files\mock on food R_2016_11_17__10_23_20___7___2_features.mat	figshare	doi:10.6084/m9.figshare.c.3796345	https://doi.org/10.6084/m9.figshare.c.3796345
DD3_ablated	Tracking of ablated and mock-ablated animals	DD3_ablated_replicate1_1	DD3 DD4 ablations raw videos (mock/DD3/DD4)\DD3 on food L_2016_11_10__16_13_28___4___1.avi	figshare	doi:10.6084/m9.figshare.c.3796345	https://doi.org/10.6084/m9.figshare.c.3796345	Analysis of tracking videos	Left	0.058899796	DD3 DD4 ablations feature files and segmented movies\Segmented movie files\DD3 on food L_2016_11_10__16_13_28___4___1_seg.avi	figshare	doi:10.6084/m9.figshare.c.3796345	https://doi.org/10.6084/m9.figshare.c.3796345	Analysis of tracking videos	DD3 DD4 ablations feature files and segmented movies\Feature files\DD3 on food L_2016_11_10__16_13_28___4___1_features.mat	figshare	doi:10.6084/m9.figshare.c.3796345	https://doi.org/10.6084/m9.figshare.c.3796345
DD3_ablated	Tracking of ablated and mock-ablated animals	DD3_ablated_replicate1_2	DD3 DD4 ablations raw videos (mock/DD3/DD4)\DD3 on food L_2016_11_10__16_13_40___6___1.avi	figshare	doi:10.6084/m9.figshare.c.3796345	https://doi.org/10.6084/m9.figshare.c.3796345	Analysis of tracking videos	Left	0.125652899	DD3 DD4 ablations feature files and segmented movies\Segmented movie files\DD3 on food L_2016_11_10__16_13_40___6___1_seg.avi	figshare	doi:10.6084/m9.figshare.c.3796345	https://doi.org/10.6084/m9.figshare.c.3796345	Analysis of tracking videos	DD3 DD4 ablations feature files and segmented movies\Feature files\DD3 on food L_2016_11_10__16_13_40___6___1_features.mat	figshare	doi:10.6084/m9.figshare.c.3796345	https://doi.org/10.6084/m9.figshare.c.3796345
DD3_ablated	Tracking of ablated and mock-ablated animals	DD3_ablated_replicate1_3	DD3 DD4 ablations raw videos (mock/DD3/DD4)\DD3 on food L_2016_11_10__16_37_29___6___2.avi	figshare	doi:10.6084/m9.figshare.c.3796345	https://doi.org/10.6084/m9.figshare.c.3796345	Analysis of tracking videos	Left	0.139957027	DD3 DD4 ablations feature files and segmented movies\Segmented movie files\DD3 on food L_2016_11_10__16_37_29___6___2_seg.avi	figshare	doi:10.6084/m9.figshare.c.3796345	https://doi.org/10.6084/m9.figshare.c.3796345	Analysis of tracking videos	DD3 DD4 ablations feature files and segmented movies\Feature files\DD3 on food L_2016_11_10__16_37_29___6___2_features.mat	figshare	doi:10.6084/m9.figshare.c.3796345	https://doi.org/10.6084/m9.figshare.c.3796345
DD3_ablated	Tracking of ablated and mock-ablated animals	DD3_ablated_replicate1_4	DD3 DD4 ablations raw videos (mock/DD3/DD4)\DD3 on food L_2016_11_10__17_02_39___3___3.avi	figshare	doi:10.6084/m9.figshare.c.3796345	https://doi.org/10.6084/m9.figshare.c.3796345	Analysis of tracking videos	Left	0.024243772	DD3 DD4 ablations feature files and segmented movies\Segmented movie files\DD3 on food L_2016_11_10__17_02_39___3___3_seg.avi	figshare	doi:10.6084/m9.figshare.c.3796345	https://doi.org/10.6084/m9.figshare.c.3796345	Analysis of tracking videos	DD3 DD4 ablations feature files and segmented movies\Feature files\DD3 on food L_2016_11_10__17_02_39___3___3_features.mat	figshare	doi:10.6084/m9.figshare.c.3796345	https://doi.org/10.6084/m9.figshare.c.3796345
DD3_ablated	Tracking of ablated and mock-ablated animals	DD3_ablated_replicate1_5	DD3 DD4 ablations raw videos (mock/DD3/DD4)\DD3 on food L_2016_11_11__14_39_38___5___1.avi	figshare	doi:10.6084/m9.figshare.c.3796345	https://doi.org/10.6084/m9.figshare.c.3796345	Analysis of tracking videos	Left	0.008520412	DD3 DD4 ablations feature files and segmented movies\Segmented movie files\DD3 on food L_2016_11_11__14_39_38___5___1_seg.avi	figshare	doi:10.6084/m9.figshare.c.3796345	https://doi.org/10.6084/m9.figshare.c.3796345	Analysis of tracking videos	DD3 DD4 ablations feature files and segmented movies\Feature files\DD3 on food L_2016_11_11__14_39_38___5___1_features.mat	figshare	doi:10.6084/m9.figshare.c.3796345	https://doi.org/10.6084/m9.figshare.c.3796345
DD3_ablated	Tracking of ablated and mock-ablated animals	DD3_ablated_replicate1_6	DD3 DD4 ablations raw videos (mock/DD3/DD4)\DD3 on food L_2016_11_17__09_58_50___4___1.avi	figshare	doi:10.6084/m9.figshare.c.3796345	https://doi.org/10.6084/m9.figshare.c.3796345	Analysis of tracking videos	Left	0.083277765	DD3 DD4 ablations feature files and segmented movies\Segmented movie files\DD3 on food L_2016_11_17__09_58_50___4___1_seg.avi	figshare	doi:10.6084/m9.figshare.c.3796345	https://doi.org/10.6084/m9.figshare.c.3796345	Analysis of tracking videos	DD3 DD4 ablations feature files and segmented movies\Feature files\DD3 on food L_2016_11_17__09_58_50___4___1_features.mat	figshare	doi:10.6084/m9.figshare.c.3796345	https://doi.org/10.6084/m9.figshare.c.3796345
DD3_ablated	Tracking of ablated and mock-ablated animals	DD3_ablated_replicate1_7	DD3 DD4 ablations raw videos (mock/DD3/DD4)\DD3 on food L_2016_11_17__10_23_17___4___2.avi	figshare	doi:10.6084/m9.figshare.c.3796345	https://doi.org/10.6084/m9.figshare.c.3796345	Analysis of tracking videos	Left	0.081573683	DD3 DD4 ablations feature files and segmented movies\Segmented movie files\DD3 on food L_2016_11_17__10_23_17___4___2_seg.avi	figshare	doi:10.6084/m9.figshare.c.3796345	https://doi.org/10.6084/m9.figshare.c.3796345	Analysis of tracking videos	DD3 DD4 ablations feature files and segmented movies\Feature files\DD3 on food L_2016_11_17__10_23_17___4___2_features.mat	figshare	doi:10.6084/m9.figshare.c.3796345	https://doi.org/10.6084/m9.figshare.c.3796345
DD3_ablated	Tracking of ablated and mock-ablated animals	DD3_ablated_replicate1_8	DD3 DD4 ablations raw videos (mock/DD3/DD4)\DD3 on food L_2016_11_17__10_41_19___3___3.avi	figshare	doi:10.6084/m9.figshare.c.3796345	https://doi.org/10.6084/m9.figshare.c.3796345	Analysis of tracking videos	Left	0.183663256	DD3 DD4 ablations feature files and segmented movies\Segmented movie files\DD3 on food L_2016_11_17__10_41_19___3___3_seg.avi	figshare	doi:10.6084/m9.figshare.c.3796345	https://doi.org/10.6084/m9.figshare.c.3796345	Analysis of tracking videos	DD3 DD4 ablations feature files and segmented movies\Feature files\DD3 on food L_2016_11_17__10_41_19___3___3_features.mat	figshare	doi:10.6084/m9.figshare.c.3796345	https://doi.org/10.6084/m9.figshare.c.3796345
DD3_ablated	Tracking of ablated and mock-ablated animals	DD3_ablated_replicate1_9	DD3 DD4 ablations raw videos (mock/DD3/DD4)\DD3 on food R_2016_11_11__15_12_18___7___2.avi	figshare	doi:10.6084/m9.figshare.c.3796345	https://doi.org/10.6084/m9.figshare.c.3796345	Analysis of tracking videos	Right	0.093276533	DD3 DD4 ablations feature files and segmented movies\Segmented movie files\DD3 on food R_2016_11_11__15_12_18___7___2_seg.avi	figshare	doi:10.6084/m9.figshare.c.3796345	https://doi.org/10.6084/m9.figshare.c.3796345	Analysis of tracking videos	DD3 DD4 ablations feature files and segmented movies\Feature files\DD3 on food R_2016_11_11__15_12_18___7___2_features.mat	figshare	doi:10.6084/m9.figshare.c.3796345	https://doi.org/10.6084/m9.figshare.c.3796345
DD3_ablated	Tracking of ablated and mock-ablated animals	DD3_ablated_replicate1_10	DD3 DD4 ablations raw videos (mock/DD3/DD4)\DD3 on food R_2016_11_11__15_12_28___1___2.avi	figshare	doi:10.6084/m9.figshare.c.3796345	https://doi.org/10.6084/m9.figshare.c.3796345	Analysis of tracking videos	Right	0.058082679	DD3 DD4 ablations feature files and segmented movies\Segmented movie files\DD3 on food R_2016_11_11__15_12_28___1___2_seg.avi	figshare	doi:10.6084/m9.figshare.c.3796345	https://doi.org/10.6084/m9.figshare.c.3796345	Analysis of tracking videos	DD3 DD4 ablations feature files and segmented movies\Feature files\DD3 on food R_2016_11_11__15_12_28___1___2_features.mat	figshare	doi:10.6084/m9.figshare.c.3796345	https://doi.org/10.6084/m9.figshare.c.3796345
DD3_ablated	Tracking of ablated and mock-ablated animals	DD3_ablated_replicate1_11	DD3 DD4 ablations raw videos (mock/DD3/DD4)\DD3 on food R_2016_11_11__15_41_59___1___3.avi	figshare	doi:10.6084/m9.figshare.c.3796345	https://doi.org/10.6084/m9.figshare.c.3796345	Analysis of tracking videos	Right	0.035079271	DD3 DD4 ablations feature files and segmented movies\Segmented movie files\DD3 on food R_2016_11_11__15_41_59___1___3_seg.avi	figshare	doi:10.6084/m9.figshare.c.3796345	https://doi.org/10.6084/m9.figshare.c.3796345	Analysis of tracking videos	DD3 DD4 ablations feature files and segmented movies\Feature files\DD3 on food R_2016_11_11__15_41_59___1___3_features.mat	figshare	doi:10.6084/m9.figshare.c.3796345	https://doi.org/10.6084/m9.figshare.c.3796345
DD3_ablated	Tracking of ablated and mock-ablated animals	DD3_ablated_replicate1_12	DD3 DD4 ablations raw videos (mock/DD3/DD4)\DD3 on food R_2016_11_11__15_42_03___3___3.avi	figshare	doi:10.6084/m9.figshare.c.3796345	https://doi.org/10.6084/m9.figshare.c.3796345	Analysis of tracking videos	Right	0.014568505	DD3 DD4 ablations feature files and segmented movies\Segmented movie files\DD3 on food R_2016_11_11__15_42_03___3___3_seg.avi	figshare	doi:10.6084/m9.figshare.c.3796345	https://doi.org/10.6084/m9.figshare.c.3796345	Analysis of tracking videos	DD3 DD4 ablations feature files and segmented movies\Feature files\DD3 on food R_2016_11_11__15_42_03___3___3_features.mat	figshare	doi:10.6084/m9.figshare.c.3796345	https://doi.org/10.6084/m9.figshare.c.3796345
DD3_ablated	Tracking of ablated and mock-ablated animals	DD3_ablated_replicate1_13	DD3 DD4 ablations raw videos (mock/DD3/DD4)\DD3 on food R_2016_11_11__15_42_08___4___3.avi	figshare	doi:10.6084/m9.figshare.c.3796345	https://doi.org/10.6084/m9.figshare.c.3796345	Analysis of tracking videos	Right	0.031192117	DD3 DD4 ablations feature files and segmented movies\Segmented movie files\DD3 on food R_2016_11_11__15_42_08___4___3_seg.avi	figshare	doi:10.6084/m9.figshare.c.3796345	https://doi.org/10.6084/m9.figshare.c.3796345	Analysis of tracking videos	DD3 DD4 ablations feature files and segmented movies\Feature files\DD3 on food R_2016_11_11__15_42_08___4___3_features.mat	figshare	doi:10.6084/m9.figshare.c.3796345	https://doi.org/10.6084/m9.figshare.c.3796345
DD3_ablated	Tracking of ablated and mock-ablated animals	DD3_ablated_replicate1_14	DD3 DD4 ablations raw videos (mock/DD3/DD4)\DD3 on food R_2016_11_11__16_07_12___5___4.avi	figshare	doi:10.6084/m9.figshare.c.3796345	https://doi.org/10.6084/m9.figshare.c.3796345	Analysis of tracking videos	Right	0.00062977	DD3 DD4 ablations feature files and segmented movies\Segmented movie files\DD3 on food R_2016_11_11__16_07_12___5___4_seg.avi	figshare	doi:10.6084/m9.figshare.c.3796345	https://doi.org/10.6084/m9.figshare.c.3796345	Analysis of tracking videos	DD3 DD4 ablations feature files and segmented movies\Feature files\DD3 on food R_2016_11_11__16_07_12___5___4_features.mat	figshare	doi:10.6084/m9.figshare.c.3796345	https://doi.org/10.6084/m9.figshare.c.3796345
DD3_ablated	Tracking of ablated and mock-ablated animals	DD3_ablated_replicate1_15	DD3 DD4 ablations raw videos (mock/DD3/DD4)\DD3 on food R_2016_11_11__16_07_31___4___4.avi	figshare	doi:10.6084/m9.figshare.c.3796345	https://doi.org/10.6084/m9.figshare.c.3796345	Analysis of tracking videos	Right	0.004741794	DD3 DD4 ablations feature files and segmented movies\Segmented movie files\DD3 on food R_2016_11_11__16_07_31___4___4_seg.avi	figshare	doi:10.6084/m9.figshare.c.3796345	https://doi.org/10.6084/m9.figshare.c.3796345	Analysis of tracking videos	DD3 DD4 ablations feature files and segmented movies\Feature files\DD3 on food R_2016_11_11__16_07_31___4___4_features.mat	figshare	doi:10.6084/m9.figshare.c.3796345	https://doi.org/10.6084/m9.figshare.c.3796345
DD3_ablated	Tracking of ablated and mock-ablated animals	DD3_ablated_replicate1_16	DD3 DD4 ablations raw videos (mock/DD3/DD4)\DD3 on food R_2016_11_11__16_24_50___3___5.avi	figshare	doi:10.6084/m9.figshare.c.3796345	https://doi.org/10.6084/m9.figshare.c.3796345	Analysis of tracking videos	Right	0.005115658	DD3 DD4 ablations feature files and segmented movies\Segmented movie files\DD3 on food R_2016_11_11__16_24_50___3___5_seg.avi	figshare	doi:10.6084/m9.figshare.c.3796345	https://doi.org/10.6084/m9.figshare.c.3796345	Analysis of tracking videos	DD3 DD4 ablations feature files and segmented movies\Feature files\DD3 on food R_2016_11_11__16_24_50___3___5_features.mat	figshare	doi:10.6084/m9.figshare.c.3796345	https://doi.org/10.6084/m9.figshare.c.3796345
DD3_ablated	Tracking of ablated and mock-ablated animals	DD3_ablated_replicate1_17	DD3 DD4 ablations raw videos (mock/DD3/DD4)\DD3 on food R_2016_11_17__09_57_40___3___1.avi	figshare	doi:10.6084/m9.figshare.c.3796345	https://doi.org/10.6084/m9.figshare.c.3796345	Analysis of tracking videos	Right	0.107484431	DD3 DD4 ablations feature files and segmented movies\Segmented movie files\DD3 on food R_2016_11_17__09_57_40___3___1_seg.avi	figshare	doi:10.6084/m9.figshare.c.3796345	https://doi.org/10.6084/m9.figshare.c.3796345	Analysis of tracking videos	DD3 DD4 ablations feature files and segmented movies\Feature files\DD3 on food R_2016_11_17__09_57_40___3___1_features.mat	figshare	doi:10.6084/m9.figshare.c.3796345	https://doi.org/10.6084/m9.figshare.c.3796345
DD3_ablated	Tracking of ablated and mock-ablated animals	DD3_ablated_replicate1_18	DD3 DD4 ablations raw videos (mock/DD3/DD4)\DD3 on food R_2016_11_17__09_58_48___6___1.avi	figshare	doi:10.6084/m9.figshare.c.3796345	https://doi.org/10.6084/m9.figshare.c.3796345	Analysis of tracking videos	Right	0.038155214	DD3 DD4 ablations feature files and segmented movies\Segmented movie files\DD3 on food R_2016_11_17__09_58_48___6___1_seg.avi	figshare	doi:10.6084/m9.figshare.c.3796345	https://doi.org/10.6084/m9.figshare.c.3796345	Analysis of tracking videos	DD3 DD4 ablations feature files and segmented movies\Feature files\DD3 on food R_2016_11_17__09_58_48___6___1_features.mat	figshare	doi:10.6084/m9.figshare.c.3796345	https://doi.org/10.6084/m9.figshare.c.3796345
DD3_ablated	Tracking of ablated and mock-ablated animals	DD3_ablated_replicate1_19	DD3 DD4 ablations raw videos (mock/DD3/DD4)\DD3 on food R_2016_11_17__10_20_29___6___2.avi	figshare	doi:10.6084/m9.figshare.c.3796345	https://doi.org/10.6084/m9.figshare.c.3796345	Analysis of tracking videos	Right	0.101240971	DD3 DD4 ablations feature files and segmented movies\Segmented movie files\DD3 on food R_2016_11_17__10_20_29___6___2_seg.avi	figshare	doi:10.6084/m9.figshare.c.3796345	https://doi.org/10.6084/m9.figshare.c.3796345	Analysis of tracking videos	DD3 DD4 ablations feature files and segmented movies\Feature files\DD3 on food R_2016_11_17__10_20_29___6___2_features.mat	figshare	doi:10.6084/m9.figshare.c.3796345	https://doi.org/10.6084/m9.figshare.c.3796345
DD3_ablated	Tracking of ablated and mock-ablated animals	DD3_ablated_replicate1_20	DD3 DD4 ablations raw videos (mock/DD3/DD4)\DD3 on food R_2016_11_17__10_41_14___1___3.avi	figshare	doi:10.6084/m9.figshare.c.3796345	https://doi.org/10.6084/m9.figshare.c.3796345	Analysis of tracking videos	Right	0.023374699	DD3 DD4 ablations feature files and segmented movies\Segmented movie files\DD3 on food R_2016_11_17__10_41_14___1___3_seg.avi	figshare	doi:10.6084/m9.figshare.c.3796345	https://doi.org/10.6084/m9.figshare.c.3796345	Analysis of tracking videos	DD3 DD4 ablations feature files and segmented movies\Feature files\DD3 on food R_2016_11_17__10_41_14___1___3_features.mat	figshare	doi:10.6084/m9.figshare.c.3796345	https://doi.org/10.6084/m9.figshare.c.3796345
DD3_ablated	Tracking of ablated and mock-ablated animals	DD3_ablated_replicate1_21	DD3 DD4 ablations raw videos (mock/DD3/DD4)\DD3 on food R_2016_11_17__10_41_22___6___3.avi	figshare	doi:10.6084/m9.figshare.c.3796345	https://doi.org/10.6084/m9.figshare.c.3796345	Analysis of tracking videos	Right	0.052898685	DD3 DD4 ablations feature files and segmented movies\Segmented movie files\DD3 on food R_2016_11_17__10_41_22___6___3_seg.avi	figshare	doi:10.6084/m9.figshare.c.3796345	https://doi.org/10.6084/m9.figshare.c.3796345	Analysis of tracking videos	DD3 DD4 ablations feature files and segmented movies\Feature files\DD3 on food R_2016_11_17__10_41_22___6___3_features.mat	figshare	doi:10.6084/m9.figshare.c.3796345	https://doi.org/10.6084/m9.figshare.c.3796345
DD4_ablated	Tracking of ablated and mock-ablated animals	DD4_ablated_replicate1_1	DD3 DD4 ablations raw videos (mock/DD3/DD4)\DD4 on food L_2016_11_10__16_13_36___7___1.avi	figshare	doi:10.6084/m9.figshare.c.3796345	https://doi.org/10.6084/m9.figshare.c.3796345	Analysis of tracking videos	Left	0.126833605	DD3 DD4 ablations feature files and segmented movies\Segmented movie files\DD4 on food L_2016_11_10__16_13_36___7___1_seg.avi	figshare	doi:10.6084/m9.figshare.c.3796345	https://doi.org/10.6084/m9.figshare.c.3796345	Analysis of tracking videos	DD3 DD4 ablations feature files and segmented movies\Feature files\DD4 on food L_2016_11_10__16_13_36___7___1_features.mat	figshare	doi:10.6084/m9.figshare.c.3796345	https://doi.org/10.6084/m9.figshare.c.3796345
DD4_ablated	Tracking of ablated and mock-ablated animals	DD4_ablated_replicate1_2	DD3 DD4 ablations raw videos (mock/DD3/DD4)\DD4 on food L_2016_11_10__16_13_42___8___1.avi	figshare	doi:10.6084/m9.figshare.c.3796345	https://doi.org/10.6084/m9.figshare.c.3796345	Analysis of tracking videos	Left	0.073831222	DD3 DD4 ablations feature files and segmented movies\Segmented movie files\DD4 on food L_2016_11_10__16_13_42___8___1_seg.avi	figshare	doi:10.6084/m9.figshare.c.3796345	https://doi.org/10.6084/m9.figshare.c.3796345	Analysis of tracking videos	DD3 DD4 ablations feature files and segmented movies\Feature files\DD4 on food L_2016_11_10__16_13_42___8___1_features.mat	figshare	doi:10.6084/m9.figshare.c.3796345	https://doi.org/10.6084/m9.figshare.c.3796345
DD4_ablated	Tracking of ablated and mock-ablated animals	DD4_ablated_replicate1_3	DD3 DD4 ablations raw videos (mock/DD3/DD4)\DD4 on food L_2016_11_10__16_38_18___3___2.avi	figshare	doi:10.6084/m9.figshare.c.3796345	https://doi.org/10.6084/m9.figshare.c.3796345	Analysis of tracking videos	Left	0.147241993	DD3 DD4 ablations feature files and segmented movies\Segmented movie files\DD4 on food L_2016_11_10__16_38_18___3___2_seg.avi	figshare	doi:10.6084/m9.figshare.c.3796345	https://doi.org/10.6084/m9.figshare.c.3796345	Analysis of tracking videos	DD3 DD4 ablations feature files and segmented movies\Feature files\DD4 on food L_2016_11_10__16_38_18___3___2_features.mat	figshare	doi:10.6084/m9.figshare.c.3796345	https://doi.org/10.6084/m9.figshare.c.3796345
DD4_ablated	Tracking of ablated and mock-ablated animals	DD4_ablated_replicate1_4	DD3 DD4 ablations raw videos (mock/DD3/DD4)\DD4 on food L_2016_11_10__17_02_25___6___3.avi	figshare	doi:10.6084/m9.figshare.c.3796345	https://doi.org/10.6084/m9.figshare.c.3796345	Analysis of tracking videos	Left	0.153509909	DD3 DD4 ablations feature files and segmented movies\Segmented movie files\DD4 on food L_2016_11_10__17_02_25___6___3_seg.avi	figshare	doi:10.6084/m9.figshare.c.3796345	https://doi.org/10.6084/m9.figshare.c.3796345	Analysis of tracking videos	DD3 DD4 ablations feature files and segmented movies\Feature files\DD4 on food L_2016_11_10__17_02_25___6___3_features.mat	figshare	doi:10.6084/m9.figshare.c.3796345	https://doi.org/10.6084/m9.figshare.c.3796345
DD4_ablated	Tracking of ablated and mock-ablated animals	DD4_ablated_replicate1_5	DD3 DD4 ablations raw videos (mock/DD3/DD4)\DD4 on food L_2016_11_10__17_02_45___4___3.avi	figshare	doi:10.6084/m9.figshare.c.3796345	https://doi.org/10.6084/m9.figshare.c.3796345	Analysis of tracking videos	Left	0.058531526	DD3 DD4 ablations feature files and segmented movies\Segmented movie files\DD4 on food L_2016_11_10__17_02_45___4___3_seg.avi	figshare	doi:10.6084/m9.figshare.c.3796345	https://doi.org/10.6084/m9.figshare.c.3796345	Analysis of tracking videos	DD3 DD4 ablations feature files and segmented movies\Feature files\DD4 on food L_2016_11_10__17_02_45___4___3_features.mat	figshare	doi:10.6084/m9.figshare.c.3796345	https://doi.org/10.6084/m9.figshare.c.3796345
DD4_ablated	Tracking of ablated and mock-ablated animals	DD4_ablated_replicate1_6	DD3 DD4 ablations raw videos (mock/DD3/DD4)\DD4 on food L_2016_11_10__17_24_42___7___4.avi	figshare	doi:10.6084/m9.figshare.c.3796345	https://doi.org/10.6084/m9.figshare.c.3796345	Analysis of tracking videos	Left	0.182663456	DD3 DD4 ablations feature files and segmented movies\Segmented movie files\DD4 on food L_2016_11_10__17_24_42___7___4_seg.avi	figshare	doi:10.6084/m9.figshare.c.3796345	https://doi.org/10.6084/m9.figshare.c.3796345	Analysis of tracking videos	DD3 DD4 ablations feature files and segmented movies\Feature files\DD4 on food L_2016_11_10__17_24_42___7___4_features.mat	figshare	doi:10.6084/m9.figshare.c.3796345	https://doi.org/10.6084/m9.figshare.c.3796345
DD4_ablated	Tracking of ablated and mock-ablated animals	DD4_ablated_replicate1_7	DD3 DD4 ablations raw videos (mock/DD3/DD4)\DD4 on food L_2016_11_11__15_12_24___8___2.avi	figshare	doi:10.6084/m9.figshare.c.3796345	https://doi.org/10.6084/m9.figshare.c.3796345	Analysis of tracking videos	Left	0.063717863	DD3 DD4 ablations feature files and segmented movies\Segmented movie files\DD4 on food L_2016_11_11__15_12_24___8___2_seg.avi	figshare	doi:10.6084/m9.figshare.c.3796345	https://doi.org/10.6084/m9.figshare.c.3796345	Analysis of tracking videos	DD3 DD4 ablations feature files and segmented movies\Feature files\DD4 on food L_2016_11_11__15_12_24___8___2_features.mat	figshare	doi:10.6084/m9.figshare.c.3796345	https://doi.org/10.6084/m9.figshare.c.3796345
DD4_ablated	Tracking of ablated and mock-ablated animals	DD4_ablated_replicate1_8	DD3 DD4 ablations raw videos (mock/DD3/DD4)\DD4 on food L_2016_11_11__15_12_35___4___2.avi	figshare	doi:10.6084/m9.figshare.c.3796345	https://doi.org/10.6084/m9.figshare.c.3796345	Analysis of tracking videos	Left	0.17533526	DD3 DD4 ablations feature files and segmented movies\Segmented movie files\DD4 on food L_2016_11_11__15_12_35___4___2_seg.avi	figshare	doi:10.6084/m9.figshare.c.3796345	https://doi.org/10.6084/m9.figshare.c.3796345	Analysis of tracking videos	DD3 DD4 ablations feature files and segmented movies\Feature files\DD4 on food L_2016_11_11__15_12_35___4___2_features.mat	figshare	doi:10.6084/m9.figshare.c.3796345	https://doi.org/10.6084/m9.figshare.c.3796345
DD4_ablated	Tracking of ablated and mock-ablated animals	DD4_ablated_replicate1_9	DD3 DD4 ablations raw videos (mock/DD3/DD4)\DD4 on food L_2016_11_11__15_42_21___6___3.avi	figshare	doi:10.6084/m9.figshare.c.3796345	https://doi.org/10.6084/m9.figshare.c.3796345	Analysis of tracking videos	Left	0.037860265	DD3 DD4 ablations feature files and segmented movies\Segmented movie files\DD4 on food L_2016_11_11__15_42_21___6___3_seg.avi	figshare	doi:10.6084/m9.figshare.c.3796345	https://doi.org/10.6084/m9.figshare.c.3796345	Analysis of tracking videos	DD3 DD4 ablations feature files and segmented movies\Feature files\DD4 on food L_2016_11_11__15_42_21___6___3_features.mat	figshare	doi:10.6084/m9.figshare.c.3796345	https://doi.org/10.6084/m9.figshare.c.3796345
DD4_ablated	Tracking of ablated and mock-ablated animals	DD4_ablated_replicate1_10	DD3 DD4 ablations raw videos (mock/DD3/DD4)\DD4 on food R_2016_11_10__16_38_08___1___2.avi	figshare	doi:10.6084/m9.figshare.c.3796345	https://doi.org/10.6084/m9.figshare.c.3796345	Analysis of tracking videos	Right	0.058862752	DD3 DD4 ablations feature files and segmented movies\Segmented movie files\DD4 on food R_2016_11_10__16_38_08___1___2_seg.avi	figshare	doi:10.6084/m9.figshare.c.3796345	https://doi.org/10.6084/m9.figshare.c.3796345	Analysis of tracking videos	DD3 DD4 ablations feature files and segmented movies\Feature files\DD4 on food R_2016_11_10__16_38_08___1___2_features.mat	figshare	doi:10.6084/m9.figshare.c.3796345	https://doi.org/10.6084/m9.figshare.c.3796345
DD4_ablated	Tracking of ablated and mock-ablated animals	DD4_ablated_replicate1_11	DD3 DD4 ablations raw videos (mock/DD3/DD4)\DD4 on food R_2016_11_10__17_02_35___1___3.avi	figshare	doi:10.6084/m9.figshare.c.3796345	https://doi.org/10.6084/m9.figshare.c.3796345	Analysis of tracking videos	Right	0.039931842	DD3 DD4 ablations feature files and segmented movies\Segmented movie files\DD4 on food R_2016_11_10__17_02_35___1___3_seg.avi	figshare	doi:10.6084/m9.figshare.c.3796345	https://doi.org/10.6084/m9.figshare.c.3796345	Analysis of tracking videos	DD3 DD4 ablations feature files and segmented movies\Feature files\DD4 on food R_2016_11_10__17_02_35___1___3_features.mat	figshare	doi:10.6084/m9.figshare.c.3796345	https://doi.org/10.6084/m9.figshare.c.3796345
DD4_ablated	Tracking of ablated and mock-ablated animals	DD4_ablated_replicate1_12	DD3 DD4 ablations raw videos (mock/DD3/DD4)\DD4 on food R_2016_11_11__14_39_43___7___1.avi	figshare	doi:10.6084/m9.figshare.c.3796345	https://doi.org/10.6084/m9.figshare.c.3796345	Analysis of tracking videos	Right	0.105830493	DD3 DD4 ablations feature files and segmented movies\Segmented movie files\DD4 on food R_2016_11_11__14_39_43___7___1_seg.avi	figshare	doi:10.6084/m9.figshare.c.3796345	https://doi.org/10.6084/m9.figshare.c.3796345	Analysis of tracking videos	DD3 DD4 ablations feature files and segmented movies\Feature files\DD4 on food R_2016_11_11__14_39_43___7___1_features.mat	figshare	doi:10.6084/m9.figshare.c.3796345	https://doi.org/10.6084/m9.figshare.c.3796345
DD4_ablated	Tracking of ablated and mock-ablated animals	DD4_ablated_replicate1_13	DD3 DD4 ablations raw videos (mock/DD3/DD4)\DD4 on food R_2016_11_11__14_39_49___8___1.avi	figshare	doi:10.6084/m9.figshare.c.3796345	https://doi.org/10.6084/m9.figshare.c.3796345	Analysis of tracking videos	Right	0.040675706	DD3 DD4 ablations feature files and segmented movies\Segmented movie files\DD4 on food R_2016_11_11__14_39_49___8___1_seg.avi	figshare	doi:10.6084/m9.figshare.c.3796345	https://doi.org/10.6084/m9.figshare.c.3796345	Analysis of tracking videos	DD3 DD4 ablations feature files and segmented movies\Feature files\DD4 on food R_2016_11_11__14_39_49___8___1_features.mat	figshare	doi:10.6084/m9.figshare.c.3796345	https://doi.org/10.6084/m9.figshare.c.3796345
DD4_ablated	Tracking of ablated and mock-ablated animals	DD4_ablated_replicate1_14	DD3 DD4 ablations raw videos (mock/DD3/DD4)\DD4on food R_2016_11_11__15_12_30___3___2.avi	figshare	doi:10.6084/m9.figshare.c.3796345	https://doi.org/10.6084/m9.figshare.c.3796345	Analysis of tracking videos	Right	0.066114324	DD3 DD4 ablations feature files and segmented movies\Segmented movie files\DD4on food R_2016_11_11__15_12_30___3___2_seg.avi	figshare	doi:10.6084/m9.figshare.c.3796345	https://doi.org/10.6084/m9.figshare.c.3796345	Analysis of tracking videos	DD3 DD4 ablations feature files and segmented movies\Feature files\DD4on food R_2016_11_11__15_12_30___3___2_features.mat	figshare	doi:10.6084/m9.figshare.c.3796345	https://doi.org/10.6084/m9.figshare.c.3796345
DD4_ablated	Tracking of ablated and mock-ablated animals	DD4_ablated_replicate1_15	DD3 DD4 ablations raw videos (mock/DD3/DD4)\DD4 on food R_2016_11_11__15_42_13___5___3.avi	figshare	doi:10.6084/m9.figshare.c.3796345	https://doi.org/10.6084/m9.figshare.c.3796345	Analysis of tracking videos	Right	0.021078758	DD3 DD4 ablations feature files and segmented movies\Segmented movie files\DD4 on food R_2016_11_11__15_42_13___5___3_seg.avi	figshare	doi:10.6084/m9.figshare.c.3796345	https://doi.org/10.6084/m9.figshare.c.3796345	Analysis of tracking videos	DD3 DD4 ablations feature files and segmented movies\Feature files\DD4 on food R_2016_11_11__15_42_13___5___3_features.mat	figshare	doi:10.6084/m9.figshare.c.3796345	https://doi.org/10.6084/m9.figshare.c.3796345
DD4_ablated	Tracking of ablated and mock-ablated animals	DD4_ablated_replicate1_16	DD3 DD4 ablations raw videos (mock/DD3/DD4)\DD4 on food R_2016_11_17__09_58_51___8___1.avi	figshare	doi:10.6084/m9.figshare.c.3796345	https://doi.org/10.6084/m9.figshare.c.3796345	Analysis of tracking videos	Right	0.040897977	DD3 DD4 ablations feature files and segmented movies\Segmented movie files\DD4 on food R_2016_11_17__09_58_51___8___1_seg.avi	figshare	doi:10.6084/m9.figshare.c.3796345	https://doi.org/10.6084/m9.figshare.c.3796345	Analysis of tracking videos	DD3 DD4 ablations feature files and segmented movies\Feature files\DD4 on food R_2016_11_17__09_58_51___8___1_features.mat	figshare	doi:10.6084/m9.figshare.c.3796345	https://doi.org/10.6084/m9.figshare.c.3796345
DD4_ablated	Tracking of ablated and mock-ablated animals	DD4_ablated_replicate1_17	DD3 DD4 ablations raw videos (mock/DD3/DD4)\DD4 on food R_2016_11_17__09_58_54___7___1.avi	figshare	doi:10.6084/m9.figshare.c.3796345	https://doi.org/10.6084/m9.figshare.c.3796345	Analysis of tracking videos	Right	0.082756066	DD3 DD4 ablations feature files and segmented movies\Segmented movie files\DD4 on food R_2016_11_17__09_58_54___7___1_seg.avi	figshare	doi:10.6084/m9.figshare.c.3796345	https://doi.org/10.6084/m9.figshare.c.3796345	Analysis of tracking videos	DD3 DD4 ablations feature files and segmented movies\Feature files\DD4 on food R_2016_11_17__09_58_54___7___1_features.mat	figshare	doi:10.6084/m9.figshare.c.3796345	https://doi.org/10.6084/m9.figshare.c.3796345
DD4_ablated	Tracking of ablated and mock-ablated animals	DD4_ablated_replicate1_18	DD3 DD4 ablations raw videos (mock/DD3/DD4)\DD4 on food R_2016_11_17__10_23_09___1___2.avi	figshare	doi:10.6084/m9.figshare.c.3796345	https://doi.org/10.6084/m9.figshare.c.3796345	Analysis of tracking videos	Right	0.028857196	DD3 DD4 ablations feature files and segmented movies\Segmented movie files\DD4 on food R_2016_11_17__10_23_09___1___2_seg.avi	figshare	doi:10.6084/m9.figshare.c.3796345	https://doi.org/10.6084/m9.figshare.c.3796345	Analysis of tracking videos	DD3 DD4 ablations feature files and segmented movies\Feature files\DD4 on food R_2016_11_17__10_23_09___1___2_features.mat	figshare	doi:10.6084/m9.figshare.c.3796345	https://doi.org/10.6084/m9.figshare.c.3796345
mock_PDB	Tracking of ablated and mock-ablated animals	PDB_mock_replicate1_1	PDB ablations_1 raw videos (mock/PDB)\mockPDB_onfood_L_2016_10_21__16_57_41___3___1.avi	figshare	doi:10.6084/m9.figshare.c.3796345	https://doi.org/10.6084/m9.figshare.c.3796345	Analysis of tracking videos	Left	0.045929715	PDB ablations_1 feature files and segmented movies\Segmented movie files\mockPDB_onfood_L_2016_10_21__16_57_41___3___1_seg.avi	figshare	doi:10.6084/m9.figshare.c.3796345	https://doi.org/10.6084/m9.figshare.c.3796345	Analysis of tracking videos	PDB ablations_1 feature files and segmented movies\Feature files\mockPDB_onfood_L_2016_10_21__16_57_41___3___1_features.mat	figshare	doi:10.6084/m9.figshare.c.3796345	https://doi.org/10.6084/m9.figshare.c.3796345
mock_PDB	Tracking of ablated and mock-ablated animals	PDB_mock_replicate1_2	PDB ablations_1 raw videos (mock/PDB)\mockPDB_onfood_L_2016_10_21__16_57_50___5___1.avi	figshare	doi:10.6084/m9.figshare.c.3796345	https://doi.org/10.6084/m9.figshare.c.3796345	Analysis of tracking videos	Left	0.049116569	PDB ablations_1 feature files and segmented movies\Segmented movie files\mockPDB_onfood_L_2016_10_21__16_57_50___5___1_seg.avi	figshare	doi:10.6084/m9.figshare.c.3796345	https://doi.org/10.6084/m9.figshare.c.3796345	Analysis of tracking videos	PDB ablations_1 feature files and segmented movies\Feature files\mockPDB_onfood_L_2016_10_21__16_57_50___5___1_features.mat	figshare	doi:10.6084/m9.figshare.c.3796345	https://doi.org/10.6084/m9.figshare.c.3796345
mock_PDB	Tracking of ablated and mock-ablated animals	PDB_mock_replicate1_3	PDB ablations_1 raw videos (mock/PDB)\mockPDB_onfood_L_2016_10_21__16_58_05___4___1.avi	figshare	doi:10.6084/m9.figshare.c.3796345	https://doi.org/10.6084/m9.figshare.c.3796345	Analysis of tracking videos	Left	0.156917948	PDB ablations_1 feature files and segmented movies\Segmented movie files\mockPDB_onfood_L_2016_10_21__16_58_05___4___1_seg.avi	figshare	doi:10.6084/m9.figshare.c.3796345	https://doi.org/10.6084/m9.figshare.c.3796345	Analysis of tracking videos	PDB ablations_1 feature files and segmented movies\Feature files\mockPDB_onfood_L_2016_10_21__16_58_05___4___1_features.mat	figshare	doi:10.6084/m9.figshare.c.3796345	https://doi.org/10.6084/m9.figshare.c.3796345
mock_PDB	Tracking of ablated and mock-ablated animals	PDB_mock_replicate1_4	PDB ablations_1 raw videos (mock/PDB)\mockPDB_onfood_L_2016_10_21__17_34_00___1___2.avi	figshare	doi:10.6084/m9.figshare.c.3796345	https://doi.org/10.6084/m9.figshare.c.3796345	Analysis of tracking videos	Left	0.032264039	PDB ablations_1 feature files and segmented movies\Segmented movie files\mockPDB_onfood_L_2016_10_21__17_34_00___1___2_seg.avi	figshare	doi:10.6084/m9.figshare.c.3796345	https://doi.org/10.6084/m9.figshare.c.3796345	Analysis of tracking videos	PDB ablations_1 feature files and segmented movies\Feature files\mockPDB_onfood_L_2016_10_21__17_34_00___1___2_features.mat	figshare	doi:10.6084/m9.figshare.c.3796345	https://doi.org/10.6084/m9.figshare.c.3796345
mock_PDB	Tracking of ablated and mock-ablated animals	PDB_mock_replicate1_5	PDB ablations_1 raw videos (mock/PDB)\mockPDB_onfood_L_2016_10_21__17_34_28___6___2.avi	figshare	doi:10.6084/m9.figshare.c.3796345	https://doi.org/10.6084/m9.figshare.c.3796345	Analysis of tracking videos	Left	0.079573238	PDB ablations_1 feature files and segmented movies\Segmented movie files\mockPDB_onfood_L_2016_10_21__17_34_28___6___2_seg.avi	figshare	doi:10.6084/m9.figshare.c.3796345	https://doi.org/10.6084/m9.figshare.c.3796345	Analysis of tracking videos	PDB ablations_1 feature files and segmented movies\Feature files\mockPDB_onfood_L_2016_10_21__17_34_28___6___2_features.mat	figshare	doi:10.6084/m9.figshare.c.3796345	https://doi.org/10.6084/m9.figshare.c.3796345
mock_PDB	Tracking of ablated and mock-ablated animals	PDB_mock_replicate1_6	PDB ablations_1 raw videos (mock/PDB)\mockPDB_onfood_L_2016_10_21__18_10_48___7___3.avi	figshare	doi:10.6084/m9.figshare.c.3796345	https://doi.org/10.6084/m9.figshare.c.3796345	Analysis of tracking videos	Left	0.032080015	PDB ablations_1 feature files and segmented movies\Segmented movie files\mockPDB_onfood_L_2016_10_21__18_10_48___7___3_seg.avi	figshare	doi:10.6084/m9.figshare.c.3796345	https://doi.org/10.6084/m9.figshare.c.3796345	Analysis of tracking videos	PDB ablations_1 feature files and segmented movies\Feature files\mockPDB_onfood_L_2016_10_21__18_10_48___7___3_features.mat	figshare	doi:10.6084/m9.figshare.c.3796345	https://doi.org/10.6084/m9.figshare.c.3796345
mock_PDB	Tracking of ablated and mock-ablated animals	PDB_mock_replicate1_7	PDB ablations_1 raw videos (mock/PDB)\mockPDB_onfood_L_2016_10_21__18_10_52___8___3.avi	figshare	doi:10.6084/m9.figshare.c.3796345	https://doi.org/10.6084/m9.figshare.c.3796345	Analysis of tracking videos	Left	0.053345188	PDB ablations_1 feature files and segmented movies\Segmented movie files\mockPDB_onfood_L_2016_10_21__18_10_52___8___3_seg.avi	figshare	doi:10.6084/m9.figshare.c.3796345	https://doi.org/10.6084/m9.figshare.c.3796345	Analysis of tracking videos	PDB ablations_1 feature files and segmented movies\Feature files\mockPDB_onfood_L_2016_10_21__18_10_52___8___3_features.mat	figshare	doi:10.6084/m9.figshare.c.3796345	https://doi.org/10.6084/m9.figshare.c.3796345
mock_PDB	Tracking of ablated and mock-ablated animals	PDB_mock_replicate1_8	PDB ablations_1 raw videos (mock/PDB)\mockPDB_onfood_L_2016_10_21__18_42_44___1___3.avi	figshare	doi:10.6084/m9.figshare.c.3796345	https://doi.org/10.6084/m9.figshare.c.3796345	Analysis of tracking videos	Left	0.033524727	PDB ablations_1 feature files and segmented movies\Segmented movie files\mockPDB_onfood_L_2016_10_21__18_42_44___1___3_seg.avi	figshare	doi:10.6084/m9.figshare.c.3796345	https://doi.org/10.6084/m9.figshare.c.3796345	Analysis of tracking videos	PDB ablations_1 feature files and segmented movies\Feature files\mockPDB_onfood_L_2016_10_21__18_42_44___1___3_features.mat	figshare	doi:10.6084/m9.figshare.c.3796345	https://doi.org/10.6084/m9.figshare.c.3796345
mock_PDB	Tracking of ablated and mock-ablated animals	PDB_mock_replicate1_9	PDB ablations_1 raw videos (mock/PDB)\mockPDB_onfood_L_2016_10_22__12_11_50___8___1.avi	figshare	doi:10.6084/m9.figshare.c.3796345	https://doi.org/10.6084/m9.figshare.c.3796345	Analysis of tracking videos	Left	0.031970067	PDB ablations_1 feature files and segmented movies\Segmented movie files\mockPDB_onfood_L_2016_10_22__12_11_50___8___1_seg.avi	figshare	doi:10.6084/m9.figshare.c.3796345	https://doi.org/10.6084/m9.figshare.c.3796345	Analysis of tracking videos	PDB ablations_1 feature files and segmented movies\Feature files\mockPDB_onfood_L_2016_10_22__12_11_50___8___1_features.mat	figshare	doi:10.6084/m9.figshare.c.3796345	https://doi.org/10.6084/m9.figshare.c.3796345
mock_PDB	Tracking of ablated and mock-ablated animals	PDB_mock_replicate1_10	PDB ablations_1 raw videos (mock/PDB)\mockPDB_onfood_L_2016_10_22__12_46_27___3___2.avi	figshare	doi:10.6084/m9.figshare.c.3796345	https://doi.org/10.6084/m9.figshare.c.3796345	Analysis of tracking videos	Left	0.007172644	PDB ablations_1 feature files and segmented movies\Segmented movie files\mockPDB_onfood_L_2016_10_22__12_46_27___3___2_seg.avi	figshare	doi:10.6084/m9.figshare.c.3796345	https://doi.org/10.6084/m9.figshare.c.3796345	Analysis of tracking videos	PDB ablations_1 feature files and segmented movies\Feature files\mockPDB_onfood_L_2016_10_22__12_46_27___3___2_features.mat	figshare	doi:10.6084/m9.figshare.c.3796345	https://doi.org/10.6084/m9.figshare.c.3796345
mock_PDB	Tracking of ablated and mock-ablated animals	PDB_mock_replicate1_11	PDB ablations_1 raw videos (mock/PDB)\mockPDB_onfood_L_2016_10_22__12_46_40___7___2.avi	figshare	doi:10.6084/m9.figshare.c.3796345	https://doi.org/10.6084/m9.figshare.c.3796345	Analysis of tracking videos	Left	0.003185657	PDB ablations_1 feature files and segmented movies\Segmented movie files\mockPDB_onfood_L_2016_10_22__12_46_40___7___2_seg.avi	figshare	doi:10.6084/m9.figshare.c.3796345	https://doi.org/10.6084/m9.figshare.c.3796345	Analysis of tracking videos	PDB ablations_1 feature files and segmented movies\Feature files\mockPDB_onfood_L_2016_10_22__12_46_40___7___2_features.mat	figshare	doi:10.6084/m9.figshare.c.3796345	https://doi.org/10.6084/m9.figshare.c.3796345
mock_PDB	Tracking of ablated and mock-ablated animals	PDB_mock_replicate1_12	PDB ablations_1 raw videos (mock/PDB)\mockPDB_onfood_L_2016_10_22__13_22_58___1___3.avi	figshare	doi:10.6084/m9.figshare.c.3796345	https://doi.org/10.6084/m9.figshare.c.3796345	Analysis of tracking videos	Left	0.037710687	PDB ablations_1 feature files and segmented movies\Segmented movie files\mockPDB_onfood_L_2016_10_22__13_22_58___1___3_seg.avi	figshare	doi:10.6084/m9.figshare.c.3796345	https://doi.org/10.6084/m9.figshare.c.3796345	Analysis of tracking videos	PDB ablations_1 feature files and segmented movies\Feature files\mockPDB_onfood_L_2016_10_22__13_22_58___1___3_features.mat	figshare	doi:10.6084/m9.figshare.c.3796345	https://doi.org/10.6084/m9.figshare.c.3796345
mock_PDB	Tracking of ablated and mock-ablated animals	PDB_mock_replicate1_13	PDB ablations_1 raw videos (mock/PDB)\mockPDB_onfood_L_2016_10_22__13_23_24___4___3.avi	figshare	doi:10.6084/m9.figshare.c.3796345	https://doi.org/10.6084/m9.figshare.c.3796345	Analysis of tracking videos	Left	0.024226709	PDB ablations_1 feature files and segmented movies\Segmented movie files\mockPDB_onfood_L_2016_10_22__13_23_24___4___3_seg.avi	figshare	doi:10.6084/m9.figshare.c.3796345	https://doi.org/10.6084/m9.figshare.c.3796345	Analysis of tracking videos	PDB ablations_1 feature files and segmented movies\Feature files\mockPDB_onfood_L_2016_10_22__13_23_24___4___3_features.mat	figshare	doi:10.6084/m9.figshare.c.3796345	https://doi.org/10.6084/m9.figshare.c.3796345
mock_PDB	Tracking of ablated and mock-ablated animals	PDB_mock_replicate1_14	PDB ablations_1 raw videos (mock/PDB)\mockPDB_onfood_R_2016_10_21__17_34_41___4___2.avi	figshare	doi:10.6084/m9.figshare.c.3796345	https://doi.org/10.6084/m9.figshare.c.3796345	Analysis of tracking videos	Right	0.013002408	PDB ablations_1 feature files and segmented movies\Segmented movie files\mockPDB_onfood_R_2016_10_21__17_34_41___4___2_seg.avi	figshare	doi:10.6084/m9.figshare.c.3796345	https://doi.org/10.6084/m9.figshare.c.3796345	Analysis of tracking videos	PDB ablations_1 feature files and segmented movies\Feature files\mockPDB_onfood_R_2016_10_21__17_34_41___4___2_features.mat	figshare	doi:10.6084/m9.figshare.c.3796345	https://doi.org/10.6084/m9.figshare.c.3796345
mock_PDB	Tracking of ablated and mock-ablated animals	PDB_mock_replicate1_15	PDB ablations_1 raw videos (mock/PDB)\mockPDB_onfood_R_2016_10_22__12_11_52___6___1.avi	figshare	doi:10.6084/m9.figshare.c.3796345	https://doi.org/10.6084/m9.figshare.c.3796345	Analysis of tracking videos	Right	0.026265096	PDB ablations_1 feature files and segmented movies\Segmented movie files\mockPDB_onfood_R_2016_10_22__12_11_52___6___1_seg.avi	figshare	doi:10.6084/m9.figshare.c.3796345	https://doi.org/10.6084/m9.figshare.c.3796345	Analysis of tracking videos	PDB ablations_1 feature files and segmented movies\Feature files\mockPDB_onfood_R_2016_10_22__12_11_52___6___1_features.mat	figshare	doi:10.6084/m9.figshare.c.3796345	https://doi.org/10.6084/m9.figshare.c.3796345
mock_PDB	Tracking of ablated and mock-ablated animals	PDB_mock_replicate1_16	PDB ablations_1 raw videos (mock/PDB)\mockPDB_onfood_R_2016_10_22__12_12_36___4___1.avi	figshare	doi:10.6084/m9.figshare.c.3796345	https://doi.org/10.6084/m9.figshare.c.3796345	Analysis of tracking videos	Right	0.04382293	PDB ablations_1 feature files and segmented movies\Segmented movie files\mockPDB_onfood_R_2016_10_22__12_12_36___4___1_seg.avi	figshare	doi:10.6084/m9.figshare.c.3796345	https://doi.org/10.6084/m9.figshare.c.3796345	Analysis of tracking videos	PDB ablations_1 feature files and segmented movies\Feature files\mockPDB_onfood_R_2016_10_22__12_12_36___4___1_features.mat	figshare	doi:10.6084/m9.figshare.c.3796345	https://doi.org/10.6084/m9.figshare.c.3796345
mock_PDB	Tracking of ablated and mock-ablated animals	PDB_mock_replicate1_17	PDB ablations_1 raw videos (mock/PDB)\mockPDB_onfood_R_2016_10_22__12_46_32___5___2.avi	figshare	doi:10.6084/m9.figshare.c.3796345	https://doi.org/10.6084/m9.figshare.c.3796345	Analysis of tracking videos	Right	0.158479662	PDB ablations_1 feature files and segmented movies\Segmented movie files\mockPDB_onfood_R_2016_10_22__12_46_32___5___2_seg.avi	figshare	doi:10.6084/m9.figshare.c.3796345	https://doi.org/10.6084/m9.figshare.c.3796345	Analysis of tracking videos	PDB ablations_1 feature files and segmented movies\Feature files\mockPDB_onfood_R_2016_10_22__12_46_32___5___2_features.mat	figshare	doi:10.6084/m9.figshare.c.3796345	https://doi.org/10.6084/m9.figshare.c.3796345
mock_PDB	Tracking of ablated and mock-ablated animals	PDB_mock_replicate1_18	PDB ablations_1 raw videos (mock/PDB)\mockPDB_onfood_R_2016_10_22__13_23_11___6___3.avi	figshare	doi:10.6084/m9.figshare.c.3796345	https://doi.org/10.6084/m9.figshare.c.3796345	Analysis of tracking videos	Right	0.103648824	PDB ablations_1 feature files and segmented movies\Segmented movie files\mockPDB_onfood_R_2016_10_22__13_23_11___6___3_seg.avi	figshare	doi:10.6084/m9.figshare.c.3796345	https://doi.org/10.6084/m9.figshare.c.3796345	Analysis of tracking videos	PDB ablations_1 feature files and segmented movies\Feature files\mockPDB_onfood_R_2016_10_22__13_23_11___6___3_features.mat	figshare	doi:10.6084/m9.figshare.c.3796345	https://doi.org/10.6084/m9.figshare.c.3796345
mock_PDB	Tracking of ablated and mock-ablated animals	PDB_mock_replicate1_19	PDB ablations_1 raw videos (mock/PDB)\mockPDB_onfood_R_2016_10_22__13_55_10___6___4.avi	figshare	doi:10.6084/m9.figshare.c.3796345	https://doi.org/10.6084/m9.figshare.c.3796345	Analysis of tracking videos	Right	0.027153177	PDB ablations_1 feature files and segmented movies\Segmented movie files\mockPDB_onfood_R_2016_10_22__13_55_10___6___4_seg.avi	figshare	doi:10.6084/m9.figshare.c.3796345	https://doi.org/10.6084/m9.figshare.c.3796345	Analysis of tracking videos	PDB ablations_1 feature files and segmented movies\Feature files\mockPDB_onfood_R_2016_10_22__13_55_10___6___4_features.mat	figshare	doi:10.6084/m9.figshare.c.3796345	https://doi.org/10.6084/m9.figshare.c.3796345
PDB_ablated	Tracking of ablated and mock-ablated animals	PDB_ablated_replicate1_1	PDB ablations_1 raw videos (mock/PDB)\ablPDB_onfood_L_2016_10_21__16_57_38___1___1.avi	figshare	doi:10.6084/m9.figshare.c.3796345	https://doi.org/10.6084/m9.figshare.c.3796345	Analysis of tracking videos	Left	0.009298018	PDB ablations_1 feature files and segmented movies\Segmented movie files\ablPDB_onfood_L_2016_10_21__16_57_38___1___1_seg.avi	figshare	doi:10.6084/m9.figshare.c.3796345	https://doi.org/10.6084/m9.figshare.c.3796345	Analysis of tracking videos	PDB ablations_1 feature files and segmented movies\Feature files\ablPDB_onfood_L_2016_10_21__16_57_38___1___1_features.mat	figshare	doi:10.6084/m9.figshare.c.3796345	https://doi.org/10.6084/m9.figshare.c.3796345
PDB_ablated	Tracking of ablated and mock-ablated animals	PDB_ablated_replicate1_2	PDB ablations_1 raw videos (mock/PDB)\ablPDB_onfood_L_2016_10_21__17_34_30___7___2.avi	figshare	doi:10.6084/m9.figshare.c.3796345	https://doi.org/10.6084/m9.figshare.c.3796345	Analysis of tracking videos	Left	0.027300341	PDB ablations_1 feature files and segmented movies\Segmented movie files\ablPDB_onfood_L_2016_10_21__17_34_30___7___2_seg.avi	figshare	doi:10.6084/m9.figshare.c.3796345	https://doi.org/10.6084/m9.figshare.c.3796345	Analysis of tracking videos	PDB ablations_1 feature files and segmented movies\Feature files\ablPDB_onfood_L_2016_10_21__17_34_30___7___2_features.mat	figshare	doi:10.6084/m9.figshare.c.3796345	https://doi.org/10.6084/m9.figshare.c.3796345
PDB_ablated	Tracking of ablated and mock-ablated animals	PDB_ablated_replicate1_3	PDB ablations_1 raw videos (mock/PDB)\ablPDB_onfood_L_2016_10_21__18_10_44___5___3_.avi	figshare	doi:10.6084/m9.figshare.c.3796345	https://doi.org/10.6084/m9.figshare.c.3796345	Analysis of tracking videos	Left	0.074489758	PDB ablations_1 feature files and segmented movies\Segmented movie files\ablPDB_onfood_L_2016_10_21__18_10_44___5___3__seg.avi	figshare	doi:10.6084/m9.figshare.c.3796345	https://doi.org/10.6084/m9.figshare.c.3796345	Analysis of tracking videos	PDB ablations_1 feature files and segmented movies\Feature files\ablPDB_onfood_L_2016_10_21__18_10_44___5___3__features.mat	figshare	doi:10.6084/m9.figshare.c.3796345	https://doi.org/10.6084/m9.figshare.c.3796345
PDB_ablated	Tracking of ablated and mock-ablated animals	PDB_ablated_replicate1_4	PDB ablations_1 raw videos (mock/PDB)\ablPDB_onfood_L_2016_10_21__18_42_45___3___4.avi	figshare	doi:10.6084/m9.figshare.c.3796345	https://doi.org/10.6084/m9.figshare.c.3796345	Analysis of tracking videos	Left	0.209297153	PDB ablations_1 feature files and segmented movies\Segmented movie files\ablPDB_onfood_L_2016_10_21__18_42_45___3___4_seg.avi	figshare	doi:10.6084/m9.figshare.c.3796345	https://doi.org/10.6084/m9.figshare.c.3796345	Analysis of tracking videos	PDB ablations_1 feature files and segmented movies\Feature files\ablPDB_onfood_L_2016_10_21__18_42_45___3___4_features.mat	figshare	doi:10.6084/m9.figshare.c.3796345	https://doi.org/10.6084/m9.figshare.c.3796345
PDB_ablated	Tracking of ablated and mock-ablated animals	PDB_ablated_replicate1_5	PDB ablations_1 raw videos (mock/PDB)\ablPDB_onfood_L_2016_10_22__12_11_53___7___1.avi	figshare	doi:10.6084/m9.figshare.c.3796345	https://doi.org/10.6084/m9.figshare.c.3796345	Analysis of tracking videos	Left	0.039116906	PDB ablations_1 feature files and segmented movies\Segmented movie files\ablPDB_onfood_L_2016_10_22__12_11_53___7___1_seg.avi	figshare	doi:10.6084/m9.figshare.c.3796345	https://doi.org/10.6084/m9.figshare.c.3796345	Analysis of tracking videos	PDB ablations_1 feature files and segmented movies\Feature files\ablPDB_onfood_L_2016_10_22__12_11_53___7___1_features.mat	figshare	doi:10.6084/m9.figshare.c.3796345	https://doi.org/10.6084/m9.figshare.c.3796345
PDB_ablated	Tracking of ablated and mock-ablated animals	PDB_ablated_replicate1_6	PDB ablations_1 raw videos (mock/PDB)\ablPDB_onfood_L_2016_10_22__12_11_56___5___1.avi	figshare	doi:10.6084/m9.figshare.c.3796345	https://doi.org/10.6084/m9.figshare.c.3796345	Analysis of tracking videos	Left	0.016559235	PDB ablations_1 feature files and segmented movies\Segmented movie files\ablPDB_onfood_L_2016_10_22__12_11_56___5___1_seg.avi	figshare	doi:10.6084/m9.figshare.c.3796345	https://doi.org/10.6084/m9.figshare.c.3796345	Analysis of tracking videos	PDB ablations_1 feature files and segmented movies\Feature files\ablPDB_onfood_L_2016_10_22__12_11_56___5___1_features.mat	figshare	doi:10.6084/m9.figshare.c.3796345	https://doi.org/10.6084/m9.figshare.c.3796345
PDB_ablated	Tracking of ablated and mock-ablated animals	PDB_ablated_replicate1_7	PDB ablations_1 raw videos (mock/PDB)\ablPDB_onfood_L_2016_10_22__12_46_38___6___2.avi	figshare	doi:10.6084/m9.figshare.c.3796345	https://doi.org/10.6084/m9.figshare.c.3796345	Analysis of tracking videos	Left	0.118767133	PDB ablations_1 feature files and segmented movies\Segmented movie files\ablPDB_onfood_L_2016_10_22__12_46_38___6___2_seg.avi	figshare	doi:10.6084/m9.figshare.c.3796345	https://doi.org/10.6084/m9.figshare.c.3796345	Analysis of tracking videos	PDB ablations_1 feature files and segmented movies\Feature files\ablPDB_onfood_L_2016_10_22__12_46_38___6___2_features.mat	figshare	doi:10.6084/m9.figshare.c.3796345	https://doi.org/10.6084/m9.figshare.c.3796345
PDB_ablated	Tracking of ablated and mock-ablated animals	PDB_ablated_replicate1_8	PDB ablations_1 raw videos (mock/PDB)\ablPDB_onfood_L_2016_10_22__12_46_43___8___2.avi	figshare	doi:10.6084/m9.figshare.c.3796345	https://doi.org/10.6084/m9.figshare.c.3796345	Analysis of tracking videos	Left	0.039305031	PDB ablations_1 feature files and segmented movies\Segmented movie files\ablPDB_onfood_L_2016_10_22__12_46_43___8___2_seg.avi	figshare	doi:10.6084/m9.figshare.c.3796345	https://doi.org/10.6084/m9.figshare.c.3796345	Analysis of tracking videos	PDB ablations_1 feature files and segmented movies\Feature files\ablPDB_onfood_L_2016_10_22__12_46_43___8___2_features.mat	figshare	doi:10.6084/m9.figshare.c.3796345	https://doi.org/10.6084/m9.figshare.c.3796345
PDB_ablated	Tracking of ablated and mock-ablated animals	PDB_ablated_replicate1_9	PDB ablations_1 raw videos (mock/PDB)\ablPDB_onfood_L_2016_10_22__13_23_05___5___3.avi	figshare	doi:10.6084/m9.figshare.c.3796345	https://doi.org/10.6084/m9.figshare.c.3796345	Analysis of tracking videos	Left	0.024598059	PDB ablations_1 feature files and segmented movies\Segmented movie files\ablPDB_onfood_L_2016_10_22__13_23_05___5___3_seg.avi	figshare	doi:10.6084/m9.figshare.c.3796345	https://doi.org/10.6084/m9.figshare.c.3796345	Analysis of tracking videos	PDB ablations_1 feature files and segmented movies\Feature files\ablPDB_onfood_L_2016_10_22__13_23_05___5___3_features.mat	figshare	doi:10.6084/m9.figshare.c.3796345	https://doi.org/10.6084/m9.figshare.c.3796345
PDB_ablated	Tracking of ablated and mock-ablated animals	PDB_ablated_replicate1_10	PDB ablations_1 raw videos (mock/PDB)\ablPDB_onfood_L_2016_10_22__13_23_13___7___3.avi	figshare	doi:10.6084/m9.figshare.c.3796345	https://doi.org/10.6084/m9.figshare.c.3796345	Analysis of tracking videos	Left	0.034338421	PDB ablations_1 feature files and segmented movies\Segmented movie files\ablPDB_onfood_L_2016_10_22__13_23_13___7___3_seg.avi	figshare	doi:10.6084/m9.figshare.c.3796345	https://doi.org/10.6084/m9.figshare.c.3796345	Analysis of tracking videos	PDB ablations_1 feature files and segmented movies\Feature files\ablPDB_onfood_L_2016_10_22__13_23_13___7___3_features.mat	figshare	doi:10.6084/m9.figshare.c.3796345	https://doi.org/10.6084/m9.figshare.c.3796345
PDB_ablated	Tracking of ablated and mock-ablated animals	PDB_ablated_replicate1_11	PDB ablations_1 raw videos (mock/PDB)\ablPDB_onfood_L_2016_10_22__13_55_12___7___4.avi	figshare	doi:10.6084/m9.figshare.c.3796345	https://doi.org/10.6084/m9.figshare.c.3796345	Analysis of tracking videos	Left	0.310082975	PDB ablations_1 feature files and segmented movies\Segmented movie files\ablPDB_onfood_L_2016_10_22__13_55_12___7___4_seg.avi	figshare	doi:10.6084/m9.figshare.c.3796345	https://doi.org/10.6084/m9.figshare.c.3796345	Analysis of tracking videos	PDB ablations_1 feature files and segmented movies\Feature files\ablPDB_onfood_L_2016_10_22__13_55_12___7___4_features.mat	figshare	doi:10.6084/m9.figshare.c.3796345	https://doi.org/10.6084/m9.figshare.c.3796345
PDB_ablated	Tracking of ablated and mock-ablated animals	PDB_ablated_replicate1_12	PDB ablations_1 raw videos (mock/PDB)\ablPDB_onfood_R_2016_10_21__16_57_53___6___1.avi	figshare	doi:10.6084/m9.figshare.c.3796345	https://doi.org/10.6084/m9.figshare.c.3796345	Analysis of tracking videos	Right	0.085796844	PDB ablations_1 feature files and segmented movies\Segmented movie files\ablPDB_onfood_R_2016_10_21__16_57_53___6___1_seg.avi	figshare	doi:10.6084/m9.figshare.c.3796345	https://doi.org/10.6084/m9.figshare.c.3796345	Analysis of tracking videos	PDB ablations_1 feature files and segmented movies\Feature files\ablPDB_onfood_R_2016_10_21__16_57_53___6___1_features.mat	figshare	doi:10.6084/m9.figshare.c.3796345	https://doi.org/10.6084/m9.figshare.c.3796345
PDB_ablated	Tracking of ablated and mock-ablated animals	PDB_ablated_replicate1_13	PDB ablations_1 raw videos (mock/PDB)\ablPDB_onfood_R_2016_10_21__16_58_11___7___1.avi	figshare	doi:10.6084/m9.figshare.c.3796345	https://doi.org/10.6084/m9.figshare.c.3796345	Analysis of tracking videos	Right	0.060564528	PDB ablations_1 feature files and segmented movies\Segmented movie files\ablPDB_onfood_R_2016_10_21__16_58_11___7___1_seg.avi	figshare	doi:10.6084/m9.figshare.c.3796345	https://doi.org/10.6084/m9.figshare.c.3796345	Analysis of tracking videos	PDB ablations_1 feature files and segmented movies\Feature files\ablPDB_onfood_R_2016_10_21__16_58_11___7___1_features.mat	figshare	doi:10.6084/m9.figshare.c.3796345	https://doi.org/10.6084/m9.figshare.c.3796345
PDB_ablated	Tracking of ablated and mock-ablated animals	PDB_ablated_replicate1_14	PDB ablations_1 raw videos (mock/PDB)\ablPDB_onfood_R_2016_10_21__16_58_15___8___1.avi	figshare	doi:10.6084/m9.figshare.c.3796345	https://doi.org/10.6084/m9.figshare.c.3796345	Analysis of tracking videos	Right	0.036378454	PDB ablations_1 feature files and segmented movies\Segmented movie files\ablPDB_onfood_R_2016_10_21__16_58_15___8___1_seg_.avi	figshare	doi:10.6084/m9.figshare.c.3796345	https://doi.org/10.6084/m9.figshare.c.3796345	Analysis of tracking videos	PDB ablations_1 feature files and segmented movies\Feature files\ablPDB_onfood_R_2016_10_21__16_58_15___8___1_features.mat	figshare	doi:10.6084/m9.figshare.c.3796345	https://doi.org/10.6084/m9.figshare.c.3796345
PDB_ablated	Tracking of ablated and mock-ablated animals	PDB_ablated_replicate1_15	PDB ablations_1 raw videos (mock/PDB)\ablPDB_onfood_R_2016_10_21__17_34_17___3___2.avi	figshare	doi:10.6084/m9.figshare.c.3796345	https://doi.org/10.6084/m9.figshare.c.3796345	Analysis of tracking videos	Right	0.137225466	PDB ablations_1 feature files and segmented movies\Segmented movie files\ablPDB_onfood_R_2016_10_21__17_34_17___3___2_seg.avi	figshare	doi:10.6084/m9.figshare.c.3796345	https://doi.org/10.6084/m9.figshare.c.3796345	Analysis of tracking videos	PDB ablations_1 feature files and segmented movies\Feature files\ablPDB_onfood_R_2016_10_21__17_34_17___3___2_features.mat	figshare	doi:10.6084/m9.figshare.c.3796345	https://doi.org/10.6084/m9.figshare.c.3796345
PDB_ablated	Tracking of ablated and mock-ablated animals	PDB_ablated_replicate1_16	PDB ablations_1 raw videos (mock/PDB)\ablPDB_onfood_R_2016_10_21__17_34_25___5___2.avi	figshare	doi:10.6084/m9.figshare.c.3796345	https://doi.org/10.6084/m9.figshare.c.3796345	Analysis of tracking videos	Right	0.009408453	PDB ablations_1 feature files and segmented movies\Segmented movie files\ablPDB_onfood_R_2016_10_21__17_34_25___5___2_seg.avi	figshare	doi:10.6084/m9.figshare.c.3796345	https://doi.org/10.6084/m9.figshare.c.3796345	Analysis of tracking videos	PDB ablations_1 feature files and segmented movies\Feature files\ablPDB_onfood_R_2016_10_21__17_34_25___5___2_features.mat	figshare	doi:10.6084/m9.figshare.c.3796345	https://doi.org/10.6084/m9.figshare.c.3796345
PDB_ablated	Tracking of ablated and mock-ablated animals	PDB_ablated_replicate1_17	PDB ablations_1 raw videos (mock/PDB)\ablPDB_onfood_R_2016_10_21__17_34_33___8___2.avi	figshare	doi:10.6084/m9.figshare.c.3796345	https://doi.org/10.6084/m9.figshare.c.3796345	Analysis of tracking videos	Right	0.037675039	PDB ablations_1 feature files and segmented movies\Segmented movie files\ablPDB_onfood_R_2016_10_21__17_34_33___8___2_seg.avi	figshare	doi:10.6084/m9.figshare.c.3796345	https://doi.org/10.6084/m9.figshare.c.3796345	Analysis of tracking videos	PDB ablations_1 feature files and segmented movies\Feature files\ablPDB_onfood_R_2016_10_21__17_34_33___8___2_features.mat	figshare	doi:10.6084/m9.figshare.c.3796345	https://doi.org/10.6084/m9.figshare.c.3796345
PDB_ablated	Tracking of ablated and mock-ablated animals	PDB_ablated_replicate1_18	PDB ablations_1 raw videos (mock/PDB)\ablPDB_onfood_R_2016_10_21__18_10_36___3___3.avi	figshare	doi:10.6084/m9.figshare.c.3796345	https://doi.org/10.6084/m9.figshare.c.3796345	Analysis of tracking videos	Right	0.066388657	PDB ablations_1 feature files and segmented movies\Segmented movie files\ablPDB_onfood_R_2016_10_21__18_10_36___3___3_seg.avi	figshare	doi:10.6084/m9.figshare.c.3796345	https://doi.org/10.6084/m9.figshare.c.3796345	Analysis of tracking videos	PDB ablations_1 feature files and segmented movies\Feature files\ablPDB_onfood_R_2016_10_21__18_10_36___3___3_features.mat	figshare	doi:10.6084/m9.figshare.c.3796345	https://doi.org/10.6084/m9.figshare.c.3796345
PDB_ablated	Tracking of ablated and mock-ablated animals	PDB_ablated_replicate1_19	PDB ablations_1 raw videos (mock/PDB)\ablPDB_onfood_R_2016_10_21__18_10_47___6___3.avi	figshare	doi:10.6084/m9.figshare.c.3796345	https://doi.org/10.6084/m9.figshare.c.3796345	Analysis of tracking videos	Right	0.130251167	PDB ablations_1 feature files and segmented movies\Segmented movie files\ablPDB_onfood_R_2016_10_21__18_10_47___6___3_seg.avi	figshare	doi:10.6084/m9.figshare.c.3796345	https://doi.org/10.6084/m9.figshare.c.3796345	Analysis of tracking videos	PDB ablations_1 feature files and segmented movies\Feature files\ablPDB_onfood_R_2016_10_21__18_10_47___6___3_features.mat	figshare	doi:10.6084/m9.figshare.c.3796345	https://doi.org/10.6084/m9.figshare.c.3796345
PDB_ablated	Tracking of ablated and mock-ablated animals	PDB_ablated_replicate1_20	PDB ablations_1 raw videos (mock/PDB)\ablPDB_onfood_R_2016_10_21__18_11_00___4___3.avi	figshare	doi:10.6084/m9.figshare.c.3796345	https://doi.org/10.6084/m9.figshare.c.3796345	Analysis of tracking videos	Right	0.026339186	PDB ablations_1 feature files and segmented movies\Segmented movie files\ablPDB_onfood_R_2016_10_21__18_11_00___4___3_seg.avi	figshare	doi:10.6084/m9.figshare.c.3796345	https://doi.org/10.6084/m9.figshare.c.3796345	Analysis of tracking videos	PDB ablations_1 feature files and segmented movies\Feature files\ablPDB_onfood_R_2016_10_21__18_11_00___4___3_features.mat	figshare	doi:10.6084/m9.figshare.c.3796345	https://doi.org/10.6084/m9.figshare.c.3796345
PDB_ablated	Tracking of ablated and mock-ablated animals	PDB_ablated_replicate1_21	PDB ablations_1 raw videos (mock/PDB)\ablPDB_onfood_R_2016_10_22__12_12_10___3___1.avi	figshare	doi:10.6084/m9.figshare.c.3796345	https://doi.org/10.6084/m9.figshare.c.3796345	Analysis of tracking videos	Right	0.018793439	PDB ablations_1 feature files and segmented movies\Segmented movie files\ablPDB_onfood_R_2016_10_22__12_12_10___3___1_seg.avi	figshare	doi:10.6084/m9.figshare.c.3796345	https://doi.org/10.6084/m9.figshare.c.3796345	Analysis of tracking videos	PDB ablations_1 feature files and segmented movies\Feature files\ablPDB_onfood_R_2016_10_22__12_12_10___3___1_features.mat	figshare	doi:10.6084/m9.figshare.c.3796345	https://doi.org/10.6084/m9.figshare.c.3796345
PDB_ablated	Tracking of ablated and mock-ablated animals	PDB_ablated_replicate1_22	PDB ablations_1 raw videos (mock/PDB)\ablPDB_onfood_R_2016_10_22__12_46_26___1___2.avi	figshare	doi:10.6084/m9.figshare.c.3796345	https://doi.org/10.6084/m9.figshare.c.3796345	Analysis of tracking videos	Right	0.022522689	PDB ablations_1 feature files and segmented movies\Segmented movie files\ablPDB_onfood_R_2016_10_22__12_46_26___1___2_seg.avi	figshare	doi:10.6084/m9.figshare.c.3796345	https://doi.org/10.6084/m9.figshare.c.3796345	Analysis of tracking videos	PDB ablations_1 feature files and segmented movies\Feature files\ablPDB_onfood_R_2016_10_22__12_46_26___1___2_features.mat	figshare	doi:10.6084/m9.figshare.c.3796345	https://doi.org/10.6084/m9.figshare.c.3796345
PDB_ablated	Tracking of ablated and mock-ablated animals	PDB_ablated_replicate1_23	PDB ablations_1 raw videos (mock/PDB)\ablPDB_onfood_R_2016_10_22__12_46_52___4___2.avi	figshare	doi:10.6084/m9.figshare.c.3796345	https://doi.org/10.6084/m9.figshare.c.3796345	Analysis of tracking videos	Right	0.00414907	PDB ablations_1 feature files and segmented movies\Segmented movie files\ablPDB_onfood_R_2016_10_22__12_46_52___4___2_seg.avi	figshare	doi:10.6084/m9.figshare.c.3796345	https://doi.org/10.6084/m9.figshare.c.3796345	Analysis of tracking videos	PDB ablations_1 feature files and segmented movies\Feature files\ablPDB_onfood_R_2016_10_22__12_46_52___4___2_features.mat	figshare	doi:10.6084/m9.figshare.c.3796345	https://doi.org/10.6084/m9.figshare.c.3796345
PDB_ablated	Tracking of ablated and mock-ablated animals	PDB_ablated_replicate1_24	PDB ablations_1 raw videos (mock/PDB)\ablPDB_onfood_R_2016_10_22__13_23_16___8___3.avi	figshare	doi:10.6084/m9.figshare.c.3796345	https://doi.org/10.6084/m9.figshare.c.3796345	Analysis of tracking videos	Right	0.051418834	PDB ablations_1 feature files and segmented movies\Segmented movie files\ablPDB_onfood_R_2016_10_22__13_23_16___8___3_seg.avi	figshare	doi:10.6084/m9.figshare.c.3796345	https://doi.org/10.6084/m9.figshare.c.3796345	Analysis of tracking videos	PDB ablations_1 feature files and segmented movies\Feature files\ablPDB_onfood_R_2016_10_22__13_23_16___8___3_features.mat	figshare	doi:10.6084/m9.figshare.c.3796345	https://doi.org/10.6084/m9.figshare.c.3796345
mock_PDB	Tracking of ablated and mock-ablated animals	PDB_mock_replicate2_1	PDB ablations_2 raw videos (mock/PDB)\mockPDB on food L_2016_11_03__14_16_13___1___1.avi	figshare	doi:10.6084/m9.figshare.c.3796345	https://doi.org/10.6084/m9.figshare.c.3796345	Analysis of tracking videos	Left	0.046712354	PDB ablations_2 feature files and segmented movies\Segmented movie files\mockPDB on food L_2016_11_03__14_16_13___1___1_seg.avi	figshare	doi:10.6084/m9.figshare.c.3796345	https://doi.org/10.6084/m9.figshare.c.3796345	Analysis of tracking videos	PDB ablations_2 feature files and segmented movies\Feature files\mockPDB on food L_2016_11_03__14_16_13___1___1_features.mat	figshare	doi:10.6084/m9.figshare.c.3796345	https://doi.org/10.6084/m9.figshare.c.3796345
mock_PDB	Tracking of ablated and mock-ablated animals	PDB_mock_replicate2_2	PDB ablations_2 raw videos (mock/PDB)\mockPDB on food L_2016_11_03__14_16_29___6___1.avi	figshare	doi:10.6084/m9.figshare.c.3796345	https://doi.org/10.6084/m9.figshare.c.3796345	Analysis of tracking videos	Left	0.110427857	PDB ablations_2 feature files and segmented movies\Segmented movie files\mockPDB on food L_2016_11_03__14_16_29___6___1_seg.avi	figshare	doi:10.6084/m9.figshare.c.3796345	https://doi.org/10.6084/m9.figshare.c.3796345	Analysis of tracking videos	PDB ablations_2 feature files and segmented movies\Feature files\mockPDB on food L_2016_11_03__14_16_29___6___1_features.mat	figshare	doi:10.6084/m9.figshare.c.3796345	https://doi.org/10.6084/m9.figshare.c.3796345
mock_PDB	Tracking of ablated and mock-ablated animals	PDB_mock_replicate2_3	PDB ablations_2 raw videos (mock/PDB)\mockPDB on food L_2016_11_03__14_16_37___7___1.avi	figshare	doi:10.6084/m9.figshare.c.3796345	https://doi.org/10.6084/m9.figshare.c.3796345	Analysis of tracking videos	Left	0.1194251	PDB ablations_2 feature files and segmented movies\Segmented movie files\mockPDB on food L_2016_11_03__14_16_37___7___1_seg.avi	figshare	doi:10.6084/m9.figshare.c.3796345	https://doi.org/10.6084/m9.figshare.c.3796345	Analysis of tracking videos	PDB ablations_2 feature files and segmented movies\Feature files\mockPDB on food L_2016_11_03__14_16_37___7___1_features.mat	figshare	doi:10.6084/m9.figshare.c.3796345	https://doi.org/10.6084/m9.figshare.c.3796345
mock_PDB	Tracking of ablated and mock-ablated animals	PDB_mock_replicate2_4	PDB ablations_2 raw videos (mock/PDB)\mockPDB on food L_2016_11_03__14_16_38___8___1.avi	figshare	doi:10.6084/m9.figshare.c.3796345	https://doi.org/10.6084/m9.figshare.c.3796345	Analysis of tracking videos	Left	0.054012003	PDB ablations_2 feature files and segmented movies\Segmented movie files\mockPDB on food L_2016_11_03__14_16_38___8___1_seg.avi	figshare	doi:10.6084/m9.figshare.c.3796345	https://doi.org/10.6084/m9.figshare.c.3796345	Analysis of tracking videos	PDB ablations_2 feature files and segmented movies\Feature files\mockPDB on food L_2016_11_03__14_16_38___8___1_features.mat	figshare	doi:10.6084/m9.figshare.c.3796345	https://doi.org/10.6084/m9.figshare.c.3796345
mock_PDB	Tracking of ablated and mock-ablated animals	PDB_mock_replicate2_5	PDB ablations_2 raw videos (mock/PDB)\mockPDB on food L_2016_11_03__14_39_38___1___2.avi	figshare	doi:10.6084/m9.figshare.c.3796345	https://doi.org/10.6084/m9.figshare.c.3796345	Analysis of tracking videos	Left	0.079456216	PDB ablations_2 feature files and segmented movies\Segmented movie files\mockPDB on food L_2016_11_03__14_39_38___1___2_seg.avi	figshare	doi:10.6084/m9.figshare.c.3796345	https://doi.org/10.6084/m9.figshare.c.3796345	Analysis of tracking videos	PDB ablations_2 feature files and segmented movies\Feature files\mockPDB on food L_2016_11_03__14_39_38___1___2_features.mat	figshare	doi:10.6084/m9.figshare.c.3796345	https://doi.org/10.6084/m9.figshare.c.3796345
mock_PDB	Tracking of ablated and mock-ablated animals	PDB_mock_replicate2_6	PDB ablations_2 raw videos (mock/PDB)\mockPDB on food L_2016_11_03__14_39_41___3___2.avi	figshare	doi:10.6084/m9.figshare.c.3796345	https://doi.org/10.6084/m9.figshare.c.3796345	Analysis of tracking videos	Left	0.086127328	PDB ablations_2 feature files and segmented movies\Segmented movie files\mockPDB on food L_2016_11_03__14_39_41___3___2_seg.avi	figshare	doi:10.6084/m9.figshare.c.3796345	https://doi.org/10.6084/m9.figshare.c.3796345	Analysis of tracking videos	PDB ablations_2 feature files and segmented movies\Feature files\mockPDB on food L_2016_11_03__14_39_41___3___2_features.mat	figshare	doi:10.6084/m9.figshare.c.3796345	https://doi.org/10.6084/m9.figshare.c.3796345
mock_PDB	Tracking of ablated and mock-ablated animals	PDB_mock_replicate2_7	PDB ablations_2 raw videos (mock/PDB)\mockPDB on food L_2016_11_03__14_39_52___5___2.avi	figshare	doi:10.6084/m9.figshare.c.3796345	https://doi.org/10.6084/m9.figshare.c.3796345	Analysis of tracking videos	Left	0.05779062	PDB ablations_2 feature files and segmented movies\Segmented movie files\mockPDB on food L_2016_11_03__14_39_52___5___2_seg.avi	figshare	doi:10.6084/m9.figshare.c.3796345	https://doi.org/10.6084/m9.figshare.c.3796345	Analysis of tracking videos	PDB ablations_2 feature files and segmented movies\Feature files\mockPDB on food L_2016_11_03__14_39_52___5___2_features.mat	figshare	doi:10.6084/m9.figshare.c.3796345	https://doi.org/10.6084/m9.figshare.c.3796345
mock_PDB	Tracking of ablated and mock-ablated animals	PDB_mock_replicate2_8	PDB ablations_2 raw videos (mock/PDB)\mockPDB on food L_2016_11_03__14_39_57___7___2.avi	figshare	doi:10.6084/m9.figshare.c.3796345	https://doi.org/10.6084/m9.figshare.c.3796345	Analysis of tracking videos	Left	0.008593866	PDB ablations_2 feature files and segmented movies\Segmented movie files\mockPDB on food L_2016_11_03__14_39_57___7___2_seg.avi	figshare	doi:10.6084/m9.figshare.c.3796345	https://doi.org/10.6084/m9.figshare.c.3796345	Analysis of tracking videos	PDB ablations_2 feature files and segmented movies\Feature files\mockPDB on food L_2016_11_03__14_39_57___7___2_features.mat	figshare	doi:10.6084/m9.figshare.c.3796345	https://doi.org/10.6084/m9.figshare.c.3796345
mock_PDB	Tracking of ablated and mock-ablated animals	PDB_mock_replicate2_9	PDB ablations_2 raw videos (mock/PDB)\mockPDB on food R_2016_11_03__14_16_40___4___1.avi	figshare	doi:10.6084/m9.figshare.c.3796345	https://doi.org/10.6084/m9.figshare.c.3796345	Analysis of tracking videos	Right	0.086093206	PDB ablations_2 feature files and segmented movies\Segmented movie files\mockPDB on food R_2016_11_03__14_16_40___4___1_seg.avi	figshare	doi:10.6084/m9.figshare.c.3796345	https://doi.org/10.6084/m9.figshare.c.3796345	Analysis of tracking videos	PDB ablations_2 feature files and segmented movies\Feature files\mockPDB on food R_2016_11_03__14_16_40___4___1_features.mat	figshare	doi:10.6084/m9.figshare.c.3796345	https://doi.org/10.6084/m9.figshare.c.3796345
mock_PDB	Tracking of ablated and mock-ablated animals	PDB_mock_replicate2_10	PDB ablations_2 raw videos (mock/PDB)\mockPDB on food R_2016_11_03__15_19_16___5___3.avi	figshare	doi:10.6084/m9.figshare.c.3796345	https://doi.org/10.6084/m9.figshare.c.3796345	Analysis of tracking videos	Right	0.007483144	PDB ablations_2 feature files and segmented movies\Segmented movie files\mockPDB on food R_2016_11_03__15_19_16___5___3_seg.avi	figshare	doi:10.6084/m9.figshare.c.3796345	https://doi.org/10.6084/m9.figshare.c.3796345	Analysis of tracking videos	PDB ablations_2 feature files and segmented movies\Feature files\mockPDB on food R_2016_11_03__15_19_16___5___3_features.mat	figshare	doi:10.6084/m9.figshare.c.3796345	https://doi.org/10.6084/m9.figshare.c.3796345
mock_PDB	Tracking of ablated and mock-ablated animals	PDB_mock_replicate2_11	PDB ablations_2 raw videos (mock/PDB)\mockPDB on food R_2016_11_03__15_19_19___6___3.avi	figshare	doi:10.6084/m9.figshare.c.3796345	https://doi.org/10.6084/m9.figshare.c.3796345	Analysis of tracking videos	Right	0.08831265	PDB ablations_2 feature files and segmented movies\Segmented movie files\mockPDB on food R_2016_11_03__15_19_19___6___3_seg.avi	figshare	doi:10.6084/m9.figshare.c.3796345	https://doi.org/10.6084/m9.figshare.c.3796345	Analysis of tracking videos	PDB ablations_2 feature files and segmented movies\Feature files\mockPDB on food R_2016_11_03__15_19_19___6___3_features.mat	figshare	doi:10.6084/m9.figshare.c.3796345	https://doi.org/10.6084/m9.figshare.c.3796345
mock_PDB	Tracking of ablated and mock-ablated animals	PDB_mock_replicate2_12	PDB ablations_2 raw videos (mock/PDB)\mockPDB on food R_2016_11_03__15_19_29___3___3.avi	figshare	doi:10.6084/m9.figshare.c.3796345	https://doi.org/10.6084/m9.figshare.c.3796345	Analysis of tracking videos	Right	0.035309164	PDB ablations_2 feature files and segmented movies\Segmented movie files\mockPDB on food R_2016_11_03__15_19_29___3___3_seg.avi	figshare	doi:10.6084/m9.figshare.c.3796345	https://doi.org/10.6084/m9.figshare.c.3796345	Analysis of tracking videos	PDB ablations_2 feature files and segmented movies\Feature files\mockPDB on food R_2016_11_03__15_19_29___3___3_features.mat	figshare	doi:10.6084/m9.figshare.c.3796345	https://doi.org/10.6084/m9.figshare.c.3796345
mock_PDB	Tracking of ablated and mock-ablated animals	PDB_mock_replicate2_13	PDB ablations_2 raw videos (mock/PDB)\mockPDB on food R_2016_11_03__15_19_46___4___3.avi	figshare	doi:10.6084/m9.figshare.c.3796345	https://doi.org/10.6084/m9.figshare.c.3796345	Analysis of tracking videos	Right	0.007779218	PDB ablations_2 feature files and segmented movies\Segmented movie files\mockPDB on food R_2016_11_03__15_19_46___4___3_seg.avi	figshare	doi:10.6084/m9.figshare.c.3796345	https://doi.org/10.6084/m9.figshare.c.3796345	Analysis of tracking videos	PDB ablations_2 feature files and segmented movies\Feature files\mockPDB on food R_2016_11_03__15_19_46___4___3_features.mat	figshare	doi:10.6084/m9.figshare.c.3796345	https://doi.org/10.6084/m9.figshare.c.3796345
mock_PDB	Tracking of ablated and mock-ablated animals	PDB_mock_replicate2_14	PDB ablations_2 raw videos (mock/PDB)\mockPDB on food R_2016_11_04__14_28_41___1___1.avi	figshare	doi:10.6084/m9.figshare.c.3796345	https://doi.org/10.6084/m9.figshare.c.3796345	Analysis of tracking videos	Right	0.067753288	PDB ablations_2 feature files and segmented movies\Segmented movie files\mockPDB on food R_2016_11_04__14_28_41___1___1_seg.avi	figshare	doi:10.6084/m9.figshare.c.3796345	https://doi.org/10.6084/m9.figshare.c.3796345	Analysis of tracking videos	PDB ablations_2 feature files and segmented movies\Feature files\mockPDB on food R_2016_11_04__14_28_41___1___1_features.mat	figshare	doi:10.6084/m9.figshare.c.3796345	https://doi.org/10.6084/m9.figshare.c.3796345
mock_PDB	Tracking of ablated and mock-ablated animals	PDB_mock_replicate2_15	PDB ablations_2 raw videos (mock/PDB)\mockPDB on food R_2016_11_04__14_28_44___3___1.avi	figshare	doi:10.6084/m9.figshare.c.3796345	https://doi.org/10.6084/m9.figshare.c.3796345	Analysis of tracking videos	Right	0.019684164	PDB ablations_2 feature files and segmented movies\Segmented movie files\mockPDB on food R_2016_11_04__14_28_44___3___1_seg.avi	figshare	doi:10.6084/m9.figshare.c.3796345	https://doi.org/10.6084/m9.figshare.c.3796345	Analysis of tracking videos	PDB ablations_2 feature files and segmented movies\Feature files\mockPDB on food R_2016_11_04__14_28_44___3___1_features.mat	figshare	doi:10.6084/m9.figshare.c.3796345	https://doi.org/10.6084/m9.figshare.c.3796345
mock_PDB	Tracking of ablated and mock-ablated animals	PDB_mock_replicate2_16	PDB ablations_2 raw videos (mock/PDB)\mockPDB on food R_2016_11_04__14_53_08___4___2.avi	figshare	doi:10.6084/m9.figshare.c.3796345	https://doi.org/10.6084/m9.figshare.c.3796345	Analysis of tracking videos	Right	0.018707861	PDB ablations_2 feature files and segmented movies\Segmented movie files\mockPDB on food R_2016_11_04__14_53_08___4___2_seg.avi	figshare	doi:10.6084/m9.figshare.c.3796345	https://doi.org/10.6084/m9.figshare.c.3796345	Analysis of tracking videos	PDB ablations_2 feature files and segmented movies\Feature files\mockPDB on food R_2016_11_04__14_53_08___4___2_features.mat	figshare	doi:10.6084/m9.figshare.c.3796345	https://doi.org/10.6084/m9.figshare.c.3796345
PDB_ablated	Tracking of ablated and mock-ablated animals	PDB_ablated_replicate2_1	PDB ablations_2 raw videos (mock/PDB)\ablPDB on food L_2016_11_03__14_16_17___3___1.avi	figshare	doi:10.6084/m9.figshare.c.3796345	https://doi.org/10.6084/m9.figshare.c.3796345	Analysis of tracking videos	Left	0.058440836	PDB ablations_2 feature files and segmented movies\Segmented movie files\ablPDB on food L_2016_11_03__14_16_17___3___1_seg.avi	figshare	doi:10.6084/m9.figshare.c.3796345	https://doi.org/10.6084/m9.figshare.c.3796345	Analysis of tracking videos	PDB ablations_2 feature files and segmented movies\Feature files\ablPDB on food L_2016_11_03__14_16_17___3___1_features.mat	figshare	doi:10.6084/m9.figshare.c.3796345	https://doi.org/10.6084/m9.figshare.c.3796345
PDB_ablated	Tracking of ablated and mock-ablated animals	PDB_ablated_replicate2_2	PDB ablations_2 raw videos (mock/PDB)\ablPDB on food L_2016_11_03__14_16_26___5___1.avi	figshare	doi:10.6084/m9.figshare.c.3796345	https://doi.org/10.6084/m9.figshare.c.3796345	Analysis of tracking videos	Left	0.056197674	PDB ablations_2 feature files and segmented movies\Segmented movie files\ablPDB on food L_2016_11_03__14_16_26___5___1_seg.avi	figshare	doi:10.6084/m9.figshare.c.3796345	https://doi.org/10.6084/m9.figshare.c.3796345	Analysis of tracking videos	PDB ablations_2 feature files and segmented movies\Feature files\ablPDB on food L_2016_11_03__14_16_26___5___1_features.mat	figshare	doi:10.6084/m9.figshare.c.3796345	https://doi.org/10.6084/m9.figshare.c.3796345
PDB_ablated	Tracking of ablated and mock-ablated animals	PDB_ablated_replicate2_3	PDB ablations_2 raw videos (mock/PDB)\ablPDB on food L_2016_11_03__14_39_55___6___2.avi	figshare	doi:10.6084/m9.figshare.c.3796345	https://doi.org/10.6084/m9.figshare.c.3796345	Analysis of tracking videos	Left	0.073124653	PDB ablations_2 feature files and segmented movies\Segmented movie files\ablPDB on food L_2016_11_03__14_39_55___6___2_seg.avi	figshare	doi:10.6084/m9.figshare.c.3796345	https://doi.org/10.6084/m9.figshare.c.3796345	Analysis of tracking videos	PDB ablations_2 feature files and segmented movies\Feature files\ablPDB on food L_2016_11_03__14_39_55___6___2_features.mat	figshare	doi:10.6084/m9.figshare.c.3796345	https://doi.org/10.6084/m9.figshare.c.3796345
PDB_ablated	Tracking of ablated and mock-ablated animals	PDB_ablated_replicate2_4	PDB ablations_2 raw videos (mock/PDB)\ablPDB on food L_2016_11_03__14_40_04___4___2.avi	figshare	doi:10.6084/m9.figshare.c.3796345	https://doi.org/10.6084/m9.figshare.c.3796345	Analysis of tracking videos	Left	0.068089205	PDB ablations_2 feature files and segmented movies\Segmented movie files\ablPDB on food L_2016_11_03__14_40_04___4___2_seg.avi	figshare	doi:10.6084/m9.figshare.c.3796345	https://doi.org/10.6084/m9.figshare.c.3796345	Analysis of tracking videos	PDB ablations_2 feature files and segmented movies\Feature files\ablPDB on food L_2016_11_03__14_40_04___4___2_features.mat	figshare	doi:10.6084/m9.figshare.c.3796345	https://doi.org/10.6084/m9.figshare.c.3796345
PDB_ablated	Tracking of ablated and mock-ablated animals	PDB_ablated_replicate2_5	PDB ablations_2 raw videos (mock/PDB)\ablPDB on food L_2016_11_03__15_19_19___7___3.avi	figshare	doi:10.6084/m9.figshare.c.3796345	https://doi.org/10.6084/m9.figshare.c.3796345	Analysis of tracking videos	Left	0.999814781	PDB ablations_2 feature files and segmented movies\Segmented movie files\ablPDB on food L_2016_11_03__15_19_19___7___3_seg.avi	figshare	doi:10.6084/m9.figshare.c.3796345	https://doi.org/10.6084/m9.figshare.c.3796345	Analysis of tracking videos	PDB ablations_2 feature files and segmented movies\Feature files\ablPDB on food L_2016_11_03__15_19_19___7___3_features.mat	figshare	doi:10.6084/m9.figshare.c.3796345	https://doi.org/10.6084/m9.figshare.c.3796345
PDB_ablated	Tracking of ablated and mock-ablated animals	PDB_ablated_replicate2_6	PDB ablations_2 raw videos (mock/PDB)\ablPDB on food L_2016_11_04__14_28_26___5___1.avi	figshare	doi:10.6084/m9.figshare.c.3796345	https://doi.org/10.6084/m9.figshare.c.3796345	Analysis of tracking videos	Left	0.005037037	PDB ablations_2 feature files and segmented movies\Segmented movie files\ablPDB on food L_2016_11_04__14_28_26___5___1_seg.avi	figshare	doi:10.6084/m9.figshare.c.3796345	https://doi.org/10.6084/m9.figshare.c.3796345	Analysis of tracking videos	PDB ablations_2 feature files and segmented movies\Feature files\ablPDB on food L_2016_11_04__14_28_26___5___1_features.mat	figshare	doi:10.6084/m9.figshare.c.3796345	https://doi.org/10.6084/m9.figshare.c.3796345
PDB_ablated	Tracking of ablated and mock-ablated animals	PDB_ablated_replicate2_7	PDB ablations_2 raw videos (mock/PDB)\ablPDB on food L_2016_11_04__14_29_09___4___1.avi	figshare	doi:10.6084/m9.figshare.c.3796345	https://doi.org/10.6084/m9.figshare.c.3796345	Analysis of tracking videos	Left	0.036971179	PDB ablations_2 feature files and segmented movies\Segmented movie files\ablPDB on food L_2016_11_04__14_29_09___4___1_seg.avi	figshare	doi:10.6084/m9.figshare.c.3796345	https://doi.org/10.6084/m9.figshare.c.3796345	Analysis of tracking videos	PDB ablations_2 feature files and segmented movies\Feature files\ablPDB on food L_2016_11_04__14_29_09___4___1_features.mat	figshare	doi:10.6084/m9.figshare.c.3796345	https://doi.org/10.6084/m9.figshare.c.3796345
PDB_ablated	Tracking of ablated and mock-ablated animals	PDB_ablated_replicate2_8	PDB ablations_2 raw videos (mock/PDB)\ablPDB on food L_2016_11_04__14_52_37___1___2.avi	figshare	doi:10.6084/m9.figshare.c.3796345	https://doi.org/10.6084/m9.figshare.c.3796345	Analysis of tracking videos	Left	0.022226338	PDB ablations_2 feature files and segmented movies\Segmented movie files\ablPDB on food L_2016_11_04__14_52_37___1___2_seg.avi	figshare	doi:10.6084/m9.figshare.c.3796345	https://doi.org/10.6084/m9.figshare.c.3796345	Analysis of tracking videos	PDB ablations_2 feature files and segmented movies\Feature files\ablPDB on food L_2016_11_04__14_52_37___1___2_features.mat	figshare	doi:10.6084/m9.figshare.c.3796345	https://doi.org/10.6084/m9.figshare.c.3796345
PDB_ablated	Tracking of ablated and mock-ablated animals	PDB_ablated_replicate2_9	PDB ablations_2 raw videos (mock/PDB)\ablPDB on food L_2016_11_04__14_52_41___3___2.avi	figshare	doi:10.6084/m9.figshare.c.3796345	https://doi.org/10.6084/m9.figshare.c.3796345	Analysis of tracking videos	Left	0.022853648	PDB ablations_2 feature files and segmented movies\Segmented movie files\ablPDB on food L_2016_11_04__14_52_41___3___2_seg.avi	figshare	doi:10.6084/m9.figshare.c.3796345	https://doi.org/10.6084/m9.figshare.c.3796345	Analysis of tracking videos	PDB ablations_2 feature files and segmented movies\Feature files\ablPDB on food L_2016_11_04__14_52_41___3___2_features.mat	figshare	doi:10.6084/m9.figshare.c.3796345	https://doi.org/10.6084/m9.figshare.c.3796345
PDB_ablated	Tracking of ablated and mock-ablated animals	PDB_ablated_replicate2_10	PDB ablations_2 raw videos (mock/PDB)\ablPDB on food L_2016_11_04__14_52_59___6___2.avi	figshare	doi:10.6084/m9.figshare.c.3796345	https://doi.org/10.6084/m9.figshare.c.3796345	Analysis of tracking videos	Left	0.031894795	PDB ablations_2 feature files and segmented movies\Segmented movie files\ablPDB on food L_2016_11_04__14_52_59___6___2_seg.avi	figshare	doi:10.6084/m9.figshare.c.3796345	https://doi.org/10.6084/m9.figshare.c.3796345	Analysis of tracking videos	PDB ablations_2 feature files and segmented movies\Feature files\ablPDB on food L_2016_11_04__14_52_59___6___2_features.mat	figshare	doi:10.6084/m9.figshare.c.3796345	https://doi.org/10.6084/m9.figshare.c.3796345
PDB_ablated	Tracking of ablated and mock-ablated animals	PDB_ablated_replicate2_11	PDB ablations_2 raw videos (mock/PDB)\ablPDB on food L_2016_11_04__14_53_01___8___2.avi	figshare	doi:10.6084/m9.figshare.c.3796345	https://doi.org/10.6084/m9.figshare.c.3796345	Analysis of tracking videos	Left	0.004667531	PDB ablations_2 feature files and segmented movies\Segmented movie files\ablPDB on food L_2016_11_04__14_53_01___8___2_seg.avi	figshare	doi:10.6084/m9.figshare.c.3796345	https://doi.org/10.6084/m9.figshare.c.3796345	Analysis of tracking videos	PDB ablations_2 feature files and segmented movies\Feature files\ablPDB on food L_2016_11_04__14_53_01___8___2_features.mat	figshare	doi:10.6084/m9.figshare.c.3796345	https://doi.org/10.6084/m9.figshare.c.3796345
PDB_ablated	Tracking of ablated and mock-ablated animals	PDB_ablated_replicate2_12	PDB ablations_2 raw videos (mock/PDB)\ablPDB on food L_2016_11_04__15_22_42___3___3.avi	figshare	doi:10.6084/m9.figshare.c.3796345	https://doi.org/10.6084/m9.figshare.c.3796345	Analysis of tracking videos	Left	0.038033808	PDB ablations_2 feature files and segmented movies\Segmented movie files\ablPDB on food L_2016_11_04__15_22_42___3___3_seg.avi	figshare	doi:10.6084/m9.figshare.c.3796345	https://doi.org/10.6084/m9.figshare.c.3796345	Analysis of tracking videos	PDB ablations_2 feature files and segmented movies\Feature files\ablPDB on food L_2016_11_04__15_22_42___3___3_features.mat	figshare	doi:10.6084/m9.figshare.c.3796345	https://doi.org/10.6084/m9.figshare.c.3796345
PDB_ablated	Tracking of ablated and mock-ablated animals	PDB_ablated_replicate2_13	PDB ablations_2 raw videos (mock/PDB)\ablPDB on food L_2016_11_04__15_22_55___6___3.avi	figshare	doi:10.6084/m9.figshare.c.3796345	https://doi.org/10.6084/m9.figshare.c.3796345	Analysis of tracking videos	Left	0.018485589	PDB ablations_2 feature files and segmented movies\Segmented movie files\ablPDB on food L_2016_11_04__15_22_55___6___3_seg.avi	figshare	doi:10.6084/m9.figshare.c.3796345	https://doi.org/10.6084/m9.figshare.c.3796345	Analysis of tracking videos	PDB ablations_2 feature files and segmented movies\Feature files\ablPDB on food L_2016_11_04__15_22_55___6___3_features.mat	figshare	doi:10.6084/m9.figshare.c.3796345	https://doi.org/10.6084/m9.figshare.c.3796345
PDB_ablated	Tracking of ablated and mock-ablated animals	PDB_ablated_replicate2_14	PDB ablations_2 raw videos (mock/PDB)\ablPDB on food R_2016_11_03__15_19_32___1___3.avi	figshare	doi:10.6084/m9.figshare.c.3796345	https://doi.org/10.6084/m9.figshare.c.3796345	Analysis of tracking videos	Right	0.031893614	PDB ablations_2 feature files and segmented movies\Segmented movie files\ablPDB on food R_2016_11_03__15_19_32___1___3_seg.avi	figshare	doi:10.6084/m9.figshare.c.3796345	https://doi.org/10.6084/m9.figshare.c.3796345	Analysis of tracking videos	PDB ablations_2 feature files and segmented movies\Feature files\ablPDB on food R_2016_11_03__15_19_32___1___3_features.mat	figshare	doi:10.6084/m9.figshare.c.3796345	https://doi.org/10.6084/m9.figshare.c.3796345
PDB_ablated	Tracking of ablated and mock-ablated animals	PDB_ablated_replicate2_15	PDB ablations_2 raw videos (mock/PDB)\ablPDB on food R_2016_11_04__14_28_31___6___1.avi	figshare	doi:10.6084/m9.figshare.c.3796345	https://doi.org/10.6084/m9.figshare.c.3796345	Analysis of tracking videos	Right	0.063789591	PDB ablations_2 feature files and segmented movies\Segmented movie files\ablPDB on food R_2016_11_04__14_28_31___6___1_seg.avi	figshare	doi:10.6084/m9.figshare.c.3796345	https://doi.org/10.6084/m9.figshare.c.3796345	Analysis of tracking videos	PDB ablations_2 feature files and segmented movies\Feature files\ablPDB on food R_2016_11_04__14_28_31___6___1_features.mat	figshare	doi:10.6084/m9.figshare.c.3796345	https://doi.org/10.6084/m9.figshare.c.3796345
PDB_ablated	Tracking of ablated and mock-ablated animals	PDB_ablated_replicate2_16	PDB ablations_2 raw videos (mock/PDB)\ablPDB on food R_2016_11_04__14_28_33___8___1.avi	figshare	doi:10.6084/m9.figshare.c.3796345	https://doi.org/10.6084/m9.figshare.c.3796345	Analysis of tracking videos	Right	0.021040934	PDB ablations_2 feature files and segmented movies\Segmented movie files\ablPDB on food R_2016_11_04__14_28_33___8___1_seg.avi	figshare	doi:10.6084/m9.figshare.c.3796345	https://doi.org/10.6084/m9.figshare.c.3796345	Analysis of tracking videos	PDB ablations_2 feature files and segmented movies\Feature files\ablPDB on food R_2016_11_04__14_28_33___8___1_features.mat	figshare	doi:10.6084/m9.figshare.c.3796345	https://doi.org/10.6084/m9.figshare.c.3796345
PDB_ablated	Tracking of ablated and mock-ablated animals	PDB_ablated_replicate2_17	PDB ablations_2 raw videos (mock/PDB)\ablPDB on food R_2016_11_04__15_22_25___1___3.avi	figshare	doi:10.6084/m9.figshare.c.3796345	https://doi.org/10.6084/m9.figshare.c.3796345	Analysis of tracking videos	Right	0.080900874	PDB ablations_2 feature files and segmented movies\Segmented movie files\ablPDB on food R_2016_11_04__15_22_25___1___3_seg.avi	figshare	doi:10.6084/m9.figshare.c.3796345	https://doi.org/10.6084/m9.figshare.c.3796345	Analysis of tracking videos	PDB ablations_2 feature files and segmented movies\Feature files\ablPDB on food R_2016_11_04__15_22_25___1___3_features.mat	figshare	doi:10.6084/m9.figshare.c.3796345	https://doi.org/10.6084/m9.figshare.c.3796345
PDB_ablated	Tracking of ablated and mock-ablated animals	PDB_ablated_replicate2_18	PDB ablations_2 raw videos (mock/PDB)\ablPDB on food R_2016_11_04__15_22_50___5___3.avi	figshare	doi:10.6084/m9.figshare.c.3796345	https://doi.org/10.6084/m9.figshare.c.3796345	Analysis of tracking videos	Right	0.049892585	PDB ablations_2 feature files and segmented movies\Segmented movie files\ablPDB on food R_2016_11_04__15_22_50___5___3_seg.avi	figshare	doi:10.6084/m9.figshare.c.3796345	https://doi.org/10.6084/m9.figshare.c.3796345	Analysis of tracking videos	PDB ablations_2 feature files and segmented movies\Feature files\ablPDB on food R_2016_11_04__15_22_50___5___3_features.mat	figshare	doi:10.6084/m9.figshare.c.3796345	https://doi.org/10.6084/m9.figshare.c.3796345
PDB_ablated	Tracking of ablated and mock-ablated animals	PDB_ablated_replicate2_19	PDB ablations_2 raw videos (mock/PDB)\ablPDB on food R_2016_11_04__15_23_06___4___3.avi	figshare	doi:10.6084/m9.figshare.c.3796345	https://doi.org/10.6084/m9.figshare.c.3796345	Analysis of tracking videos	Right	0.040414892	PDB ablations_2 feature files and segmented movies\Segmented movie files\ablPDB on food R_2016_11_04__15_23_06___4___3_seg.avi	figshare	doi:10.6084/m9.figshare.c.3796345	https://doi.org/10.6084/m9.figshare.c.3796345	Analysis of tracking videos	PDB ablations_2 feature files and segmented movies\Feature files\ablPDB on food R_2016_11_04__15_23_06___4___3_features.mat	figshare	doi:10.6084/m9.figshare.c.3796345	https://doi.org/10.6084/m9.figshare.c.3796345
